# Supplementary material for: The Neurophysiology of Language Processing Shapes the Evolution of Grammar: Evidence from Case Marking
Source: PLoS One. 2015 Aug 12;10(8):e0132819. doi: 10.1371/journal.pone.0132819 (PMC4534460; doi:10.1371/journal.pone.0132819)
Supplement: S1 Database — (CSV) [file pone.0132819.s001.csv]

LID	acc	ranking	structural.condition	PoS.split	ISO639.3.2013	glottolog_LID.2014	area	longitude	latitude	stock	mbranch	sbranch	ssbranch	lsbranch	language	Level18	Level17	Level16	Level15	Level14	Level13	Level12	Level11	Level10	Level9	Level8	Level7	Level6	Level5	Level4	Level3	Level2	Level1	subsystems	BibTeX_Key
7	A	main	NA	FALSE	abk	abkh1244	Eurasia	41	43.08	West Caucasian	Abkhazian-Ubykh	NA	NA	Abkhaz-Abaza	Abkhaz	'Abkhaz-Adyge [abkh1242]'	'Abkhaz-Abaza [abkh1243]'	'Abkhazian [abkh1244][abk]'	NA	NA	NA	NA	NA	NA	NA	NA	NA	NA	NA	NA	NA	NA	NA	Abkhaz3	Chirikba2003Abkhaz
9	A	main	9_notVA	FALSE	ace	achi1257	Eurasia	95.5	5.5	Austronesian	Malayo-Polynesian	Western Malayo-Polynesian non-clade	Aceh-Chamic	NA	Acehnese	'Austronesian [aust1307]'	'Nuclear Austronesian [nucl1752]'	'Malayo-Polynesian [mala1545]'	'Malayo-Sumbawan [mala1536]'	'North and East Malayo-Sumbawan [nort3170]'	'Aceh-Chamic [cham1327]'	'Achinese [achi1257][ace]'	NA	NA	NA	NA	NA	NA	NA	NA	NA	NA	NA	Acehnese5	Durie1985Grammar
10	A	main	NA	FALSE	kjq	west2632	N/C America	-107.58	34.92	Keresan	NA	NA	NA	NA	Acoma	'Keresan [kere1287]'	'Western Keres [west2632][kjq]'	NA	NA	NA	NA	NA	NA	NA	NA	NA	NA	NA	NA	NA	NA	NA	NA	Acoma685	Maring1967Grammar
12	A	main	NA	FALSE	ain	ainu1240	Eurasia	143	43	Ainu	NA	NA	NA	NA	Ainu	'Ainu {Japan} [ainu1240][ain]'	NA	NA	NA	NA	NA	NA	NA	NA	NA	NA	NA	NA	NA	NA	NA	NA	NA	Ainu10	Tamura2000Ainu
14	A	main	NA	FALSE	amp	alam1246	Pacific	143.33	-4.67	Sepik	Sepik Hill	NA	NA	NA	Alamblak	'Sepik [sepi1257]'	'Sepik Hill [sepi1258]'	'Eastern Sepik Hill [east2496]'	'Alamblak [alam1246][amp]'	NA	NA	NA	NA	NA	NA	NA	NA	NA	NA	NA	NA	NA	NA	Alamblak18	Bruce1984Alamblak
15	A	main	NA	FALSE	akk	akka1240	Eurasia	44.37	32.5	Semitic	East Semitic	Akkadian	NA	NA	Akkadian	'Afro-Asiatic [afro1255]'	'Semitic [semi1276]'	'East Semitic [east2678]'	NA	NA	NA	NA	NA	NA	NA	NA	NA	NA	NA	NA	NA	NA	'Akkadian [akka1240][akk]'	Akkadian14	Huehnergardetal2004Akkadian
17	A	NA	NA	FALSE	als	tosk1239	Eurasia	20	41	Indo-European	Albanian	NA	NA	NA	Albanian	'Indo-European [indo1319]'	'Albanian [alba1267]'	'Albanian-Tosk [alba1268]'	'Tosk Albanian [tosk1239][als]'	NA	NA	NA	NA	NA	NA	NA	NA	NA	NA	NA	NA	NA	NA	Albanian634	Buchholzetal1987Albanische
20	A	main	NA	FALSE	aey	amel1241	Pacific	145.58	-5.25	Madang	Croisilles	Mabuso	NA	NA	Amele	'Nuclear Trans New Guinea [nucl1709]'	'Madang [mada1298]'	'Croisilles [croi1234]'	'Mabuso [mabu1247]'	'Gum [gumm1240]'	'Amele [amel1241][aey]'	NA	NA	NA	NA	NA	NA	NA	NA	NA	NA	NA	NA	Amele24	Roberts1987Amele
21	A	NA	NA	FALSE	amh	amha1245	Africa	38	10	Semitic	West Semitic	Southern (West Semitic)	Ethiopean	NA	Amharic	'Afro-Asiatic [afro1255]'	'Semitic [semi1276]'	'West Semitic [west2786]'	'Ethiosemitic [ethi1244]'	'South Ethiopic [sout3078]'	'Transversal South Ethiopic [tran1288]'	'Amharic-Argobba [amha1244]'	NA	NA	NA	NA	NA	NA	NA	NA	NA	NA	'Amharic [amha1245][amh]'	Amharic25	Amberber2000Valency, Amberber2009Differential
22	A	main	NA	FALSE	anz	anem1249	Pacific	149.08	-5.58	West New Britain	NA	NA	NA	NA	Anêm	'Anem [anem1249][anz]'	NA	NA	NA	NA	NA	NA	NA	NA	NA	NA	NA	NA	NA	NA	NA	NA	'Anem [anem1249][anz]'	Anêm28	Thurston1982Comparative
25	A	NA	NA	FALSE	hye	nucl1235	Eurasia	45	40	Indo-European	Greek-Armenian	Armenian	NA	NA	Armenian (Eastern)	'Indo-European [indo1319]'	'Armenian [arme1241]'	'Eastern-Western Armenian [east2768]'	'Nuclear Armenian [nucl1235][hye]'	NA	NA	NA	NA	NA	NA	NA	NA	NA	NA	NA	NA	NA	NA	ArmenianEastern472	Dum-Tragut2009Armenian
26	A	main	NA	FALSE	asc	casu1237	Pacific	138.4	-6	Macro-Ok	Asmat-Kamoro	NA	NA	NA	Asmat	'Nuclear Trans New Guinea [nucl1709]'	'Central and South New Guinea [cent2116]'	'Asmat-Kamoro [asma1256]'	'Asmat [asma1257]'	'Casuarina Coast Asmat [casu1237][asc]'	NA	NA	NA	NA	NA	NA	NA	NA	NA	NA	NA	NA	NA	Asmat99	Voorhoeve1965Flamingo
27	A	main	NA	FALSE	aqp	atak1252	N/C America	-93.5	30	Atakapa	NA	NA	NA	NA	Atakapa	'Atakapa [atak1252][aqp]'	NA	NA	NA	NA	NA	NA	NA	NA	NA	NA	NA	NA	NA	NA	NA	NA	NA	Atakapa39	Swanton1929Sketch
29	A	NA	NA	FALSE	cni	asha1243	S America	-75	-12	Arawakan	Campa	NA	NA	NA	Axininca Campa	'Arawakan [araw1281]'	'Southern Maipuran [sout3131]'	'Pre-Andine [prea1240]'	'Asha-Ashe-Kak-Matsi-Nan [asha1244]'	'Asha-Ashe-Kak [asha1241]'	'Asha-Ashe [asha1242]'	NA	NA	NA	NA	NA	NA	NA	NA	NA	NA	NA	'Ashaninka [asha1243][cni]'	AxinincaCampa37	Payne1981Phonology
31	A	main	NA	FALSE	bbb	nucl1630	Pacific	148.19	-9.04	Koiarian	Baraic	NA	NA	NA	Barai	'Koiarian [koia1260]'	'Baraic [bara1376]'	'Barai [bara1377]'	'Nuclear Barai [nucl1630][bbb]'	NA	NA	NA	NA	NA	NA	NA	NA	NA	NA	NA	NA	NA	NA	Barai480	Olson1974Barai
32	E	main	NA	FALSE	eus	basq1248	Eurasia	-3	43	Basque	NA	NA	NA	NA	Basque	'Basque [basq1248][eus]'	NA	NA	NA	NA	NA	NA	NA	NA	NA	NA	NA	NA	NA	NA	NA	NA	NA	Basque62	Hualdeetal2003Grammar
34	A	main	NA	FALSE	bej	beja1238	Africa	36	18	Beja	NA	NA	NA	NA	Beja	'Afro-Asiatic [afro1255]'	'Cushitic [cush1243]'	'Beja [beja1238][bej]'	NA	NA	NA	NA	NA	NA	NA	NA	NA	NA	NA	NA	NA	NA	NA	Beja67	Hudson1974Structural
35	A	main	NA	TRUE	byw	belh1239	Eurasia	87.3	26.97	Sino-Tibetan	Kiranti	Central-Eastern Kiranti	Eastern Kiranti	Greater Yakkha	Belhare	'Sino-Tibetan [sino1245]'	'Himalayish [hima1249]'	'Mahakiranti [maha1306]'	'Kiranti [kira1253]'	'Eastern Kiranti [east2719]'	'Greater Yakkha [grea1285]'	'Athpariyic [athp1240]'	NA	NA	NA	NA	NA	NA	NA	NA	NA	NA	'Belhariya [belh1239][byw]'	Belhare68	Bickel2003Belhare
35	E	main	NA	TRUE	byw	belh1239	Eurasia	87.3	26.97	Sino-Tibetan	Kiranti	Central-Eastern Kiranti	Eastern Kiranti	Greater Yakkha	Belhare	'Sino-Tibetan [sino1245]'	'Himalayish [hima1249]'	'Mahakiranti [maha1306]'	'Kiranti [kira1253]'	'Eastern Kiranti [east2719]'	'Greater Yakkha [grea1285]'	'Athpariyic [athp1240]'	NA	NA	NA	NA	NA	NA	NA	NA	NA	NA	'Belhariya [belh1239][byw]'	Belhare69	Bickel2003Belhare
36	A	main	NA	FALSE	bkl	beri1254	Pacific	138.83	-2.25	Orya-Mawes-Tor-Kwerba	Tor	NA	NA	NA	Berik	'Tor-Orya [toro1256]'	'Tor [tora1268]'	NA	NA	NA	NA	NA	NA	NA	NA	NA	NA	NA	NA	NA	NA	NA	'Berik [beri1254][bkl]'	Berik73	Westrum1988Berik
38	A	main	NA	FALSE	kvg	kuni1265	Pacific	141.33	-7	Marind	NA	NA	NA	NA	Boazi	'Marind [mari1437]'	'Boazi [boaz1244]'	'Kuni-Boazi [kuni1265][kvg]'	NA	NA	NA	NA	NA	NA	NA	NA	NA	NA	NA	NA	NA	NA	NA	Boazi343	Boelaars1950Linguistic
45	E	main	NA	TRUE	cbs	cash1254	S America	-71.83	-10.5	Pano-Tacanan	Panoan	NA	NA	NA	Cashinahua	'Panoan [pano1256]'	'Mainline Pano [main1279]'	'Pano Nawa [pano1257]'	'Headwaters [head1239]'	NA	NA	NA	NA	NA	NA	NA	NA	NA	NA	NA	NA	NA	'Cashinahua [cash1254][cbs]'	Cashinahua97	Camargo2007Reciprocal
45	A	main	NA	TRUE	cbs	cash1254	S America	-71.83	-10.5	Pano-Tacanan	Panoan	NA	NA	NA	Cashinahua	'Panoan [pano1256]'	'Mainline Pano [main1279]'	'Pano Nawa [pano1257]'	'Headwaters [head1239]'	NA	NA	NA	NA	NA	NA	NA	NA	NA	NA	NA	NA	NA	'Cashinahua [cash1254][cbs]'	Cashinahua98	Camargo2007Reciprocal
49	A	main	49_CONT	FALSE	che	chec1245	Eurasia	45.54	43.13	Nakh-Daghestanian	Nakh	Vainakh	NA	NA	Chechen	'Nakh-Daghestanian [nakh1245]'	'Nakh [nakh1246]'	'Chechen-Ingush [chec1244]'	'Chechen [chec1245][che]'	NA	NA	NA	NA	NA	NA	NA	NA	NA	NA	NA	NA	NA	NA	Chechen106	Nichols1994Chechen, Nichols2004Chechen
49	E	main	49_NCONT	FALSE	che	chec1245	Eurasia	45.54	43.13	Nakh-Daghestanian	Nakh	Vainakh	NA	NA	Chechen	'Nakh-Daghestanian [nakh1245]'	'Nakh [nakh1246]'	'Chechen-Ingush [chec1244]'	'Chechen [chec1245][che]'	NA	NA	NA	NA	NA	NA	NA	NA	NA	NA	NA	NA	NA	NA	Chechen107	Nichols1994Chechen, Nichols2004Chechen
50	A	main	NA	FALSE	pei	chic1272	N/C America	-100.5	21.67	Otomanguean	Pamean	NA	NA	NA	Chichimec	'Otomanguean [otom1299]'	'Western Otomanguean [west2783]'	'Otopame-Chinantecan [otop1241]'	'Otopamean [otop1242]'	NA	NA	NA	NA	NA	NA	NA	NA	NA	NA	NA	NA	NA	'Chichimeca-Jonaz [chic1272][pei]'	Chichimec114	LastradeSuarez1984Chichimec
51	A	main	NA	FALSE	cid	chim1301	N/C America	-123	41	Chimariko	NA	NA	NA	NA	Chimariko	'Chimariko [chim1301][cid]'	NA	NA	NA	NA	NA	NA	NA	NA	NA	NA	NA	NA	NA	NA	NA	NA	'Chimariko [chim1301][cid]'	Chimariko116	Jany2009Chimariko
53	A	main	NA	FALSE	ctm	chit1248	N/C America	-91	29.67	Chitimacha	NA	NA	NA	NA	Chitimacha	'Chitimacha [chit1248][ctm]'	NA	NA	NA	NA	NA	NA	NA	NA	NA	NA	NA	NA	NA	NA	NA	NA	NA	Chitimacha119	Granberry2004Modern, Swadesh1946Chitimacha
54	A	main	NA	FALSE	cho	choc1276	N/C America	-88.5	32.25	Muskogean	NA	NA	NA	NA	Choctaw	'Muskogean [musk1252]'	'Western Muskogean [west2614]'	NA	NA	NA	NA	NA	NA	NA	NA	NA	NA	NA	NA	NA	NA	NA	'Choctaw [choc1276][cho]'	Choctaw121	Broadwell2006Choctaw
56	E	main	NA	FALSE	ckt	chuk1273	Eurasia	170	67	Chukchi-Kamchatkan	Chukotkan	Northern Chukotkan	NA	NA	Chukchi	'Chukotko-Kamchatkan [chuk1271]'	'Chukotian [chuk1272]'	'Chukot [chuk1273][ckt]'	NA	NA	NA	NA	NA	NA	NA	NA	NA	NA	NA	NA	NA	NA	NA	Chukchi123	Dunn1999Grammar
57	A	NA	NA	FALSE	chv	chuv1255	Eurasia	47.5	55.5	Turkic	Bulghar (aka Oghur)	NA	NA	NA	Chuvash	'Turkic [turk1311]'	'Bolgar [bolg1249]'	'Chuvash [chuv1255][chv]'	NA	NA	NA	NA	NA	NA	NA	NA	NA	NA	NA	NA	NA	NA	NA	Chuvash124	Krueger1961Chuvash
59	A	NA	NA	FALSE	crk	plai1258	N/C America	-80	52	Algic	Algonquian	NA	NA	NA	Cree (Plains)	'Algic [algi1248]'	'Algonquian [algo1256]'	'Cree-Montagnais-Naskapi [cree1271]'	'Cree [cree1272]'	'Plains Cree [plai1258][crk]'	NA	NA	NA	NA	NA	NA	NA	NA	NA	NA	NA	NA	NA	CreePlains511	Dahlstrom1991Plains
61	E	main	NA	FALSE	dni	lowe1415	Pacific	138.83	-4.33	Dani	NA	NA	NA	NA	Dani (Lower Grand Valley)	'Nuclear Trans New Guinea [nucl1709]'	'Dani [dani1287]'	'Central Dani [cent2233]'	'Grand Valley Dani [gran1246]'	'Lower Grand Valley Dani [lowe1415][dni]'	NA	NA	NA	NA	NA	NA	NA	NA	NA	NA	NA	NA	NA	DaniLowerGrandValley368	Bromley1981Grammar
63	A	main	NA	FALSE	dih	kumi1248	N/C America	-117	33	Yuman	NA	NA	NA	California-Delta	Diegueño	'Cochimi-Yuman [coch1271]'	'Yuman [yuma1250]'	'General Yuman [gene1244]'	'Delta-Californian Yuman [delt1253]'	'Kumiai [kumi1248][dih]'	NA	NA	NA	NA	NA	NA	NA	NA	NA	NA	NA	NA	NA	Diegueño339	Miller1990Grammar
64	A	main	NA	TRUE	dif	dier1241	Pacific	139	-28	Pama-Nyungan	Karnic	NA	NA	NA	Diyari	'Pama-Nyungan [pama1250]'	'Karnic [karn1253]'	'Central Karnic [cent2016]'	'Western Central Karnic [west2438]'	'Pirlatapa-Dieric [pirl1239]'	'Dieric [dier1240]'	NA	NA	NA	NA	NA	NA	NA	NA	NA	NA	NA	'Dieri [dier1241][dif]'	Diyari147	Austin1981Grammar
64	E	main	NA	TRUE	dif	dier1241	Pacific	139	-28	Pama-Nyungan	Karnic	NA	NA	NA	Diyari	'Pama-Nyungan [pama1250]'	'Karnic [karn1253]'	'Central Karnic [cent2016]'	'Western Central Karnic [west2438]'	'Pirlatapa-Dieric [pirl1239]'	'Dieric [dier1240]'	NA	NA	NA	NA	NA	NA	NA	NA	NA	NA	NA	'Dieri [dier1241][dif]'	Diyari148	Austin1981Grammar
65	A	NA	NA	FALSE	mdx	dizi1235	Africa	36.5	6.17	Omotic	NA	NA	NA	NA	Dizi	'Dizoid [dizo1235]'	NA	NA	NA	NA	NA	NA	NA	NA	NA	NA	NA	NA	NA	NA	NA	NA	'Dizin [dizi1235][mdx]'	Dizi153	Beachy2005Overview
66	A	main	NA	TRUE	duj	dhuw1249	Pacific	136	-13	Pama-Nyungan	Yolngu	NA	NA	NA	Djapu	'Pama-Nyungan [pama1250]'	'Yuulngu [yuul1239]'	'Southern Yolngu [sout3142]'	'Southern-Eastern Yolngu [sout3149]'	'Dhuwal-Dhuwala [dhuw1248]'	'Western Dhuwal-Dhuwala [west2439]'	'Dhuwal [dhuw1249][duj]'	NA	NA	NA	NA	NA	NA	NA	NA	NA	NA	NA	Djapu143	Morphy1983Djapu
66	E	main	NA	TRUE	duj	dhuw1249	Pacific	136	-13	Pama-Nyungan	Yolngu	NA	NA	NA	Djapu	'Pama-Nyungan [pama1250]'	'Yuulngu [yuul1239]'	'Southern Yolngu [sout3142]'	'Southern-Eastern Yolngu [sout3149]'	'Dhuwal-Dhuwala [dhuw1248]'	'Western Dhuwal-Dhuwala [west2439]'	'Dhuwal [dhuw1249][duj]'	NA	NA	NA	NA	NA	NA	NA	NA	NA	NA	NA	Djapu144	Morphy1983Djapu
68	E	NA	NA	FALSE	jig	djin1251	Pacific	134	-17.75	Mirndi	Barkly (Eastern Mirndi)	NA	NA	NA	Djingili	'Mirndi [mirn1241]'	'West Barkly [west2433]'	NA	NA	NA	NA	NA	NA	NA	NA	NA	NA	NA	NA	NA	NA	NA	'Djingili [djin1251][jig]'	Djingili156	Pensalfini2003Grammar
71	E	main	NA	TRUE	dbl	dyir1250	Pacific	145.58	-17.83	Pama-Nyungan	Dyirbalic	NA	NA	NA	Dyirbal	'Pama-Nyungan [pama1250]'	'Herbert River [herb1234]'	'Dyirbal [dyir1250][dbl]'	NA	NA	NA	NA	NA	NA	NA	NA	NA	NA	NA	NA	NA	NA	NA	Dyirbal161	Dixon1972Dyirbal
71	A	main	NA	TRUE	dbl	dyir1250	Pacific	145.58	-17.83	Pama-Nyungan	Dyirbalic	NA	NA	NA	Dyirbal	'Pama-Nyungan [pama1250]'	'Herbert River [herb1234]'	'Dyirbal [dyir1250][dbl]'	NA	NA	NA	NA	NA	NA	NA	NA	NA	NA	NA	NA	NA	NA	NA	Dyirbal162	Dixon1972Dyirbal
72	E	main	NA	TRUE	peb	east2545	N/C America	-122.67	39	Pomoan	NA	NA	NA	NA	Pomo (Eastern)	'Pomoan [pomo1273]'	'Russian River and Eastern [russ1265]'	NA	NA	NA	NA	NA	NA	NA	NA	NA	NA	NA	NA	NA	NA	NA	'Eastern Pomo [east2545][peb]'	PomoEastern168	McLendon1978Ergativity
72	A	main	NA	TRUE	peb	east2545	N/C America	-122.67	39	Pomoan	NA	NA	NA	NA	Pomo (Eastern)	'Pomoan [pomo1273]'	'Russian River and Eastern [russ1265]'	NA	NA	NA	NA	NA	NA	NA	NA	NA	NA	NA	NA	NA	NA	NA	'Eastern Pomo [east2545][peb]'	PomoEastern169	McLendon1978Ergativity
73	A	main	NA	FALSE	elx	elam1244	Eurasia	51	32	Elamite	NA	NA	NA	NA	Elamite	'Elamite [elam1244][elx]'	NA	NA	NA	NA	NA	NA	NA	NA	NA	NA	NA	NA	NA	NA	NA	NA	'Elamite [elam1244][elx]'	Elamite172	Khacikjan1998Elamite
74	A	NA	NA	FALSE	eng	stan1293	Eurasia	0	52	Indo-European	Germanic	West Germanic	NA	NA	English	'Indo-European [indo1319]'	'Germanic [germ1287]'	'Northwest Germanic [nort3152]'	'West Germanic [west2793]'	'North Sea Germanic [nort3175]'	'Anglo-Frisian [angl1264]'	'Anglian [angl1265]'	'Mercian [merc1242]'	'Macro-English [macr1271]'	'Standard English [stan1293][eng]'	NA	NA	NA	NA	NA	NA	NA	NA	English581	Dixon2005Semantic
75	A	NA	NA	FALSE	ewe	ewee1241	Africa	0.42	6.33	Kwa	Gbe	NA	NA	NA	Ewe	'Atlantic-Congo [atla1278]'	'Kwa Volta-Congo [kwav1236]'	'Gbe [gbee1241]'	'Western Gbe [west2802]'	'Ewe [ewee1241][ewe]'	NA	NA	NA	NA	NA	NA	NA	NA	NA	NA	NA	NA	NA	Ewe186	Pasch1995Kurzgrammatik
78	A	NA	NA	FALSE	fin	finn1318	Eurasia	25	62	Uralic	Finno-Ugric	Finno-Permian	Finno-Volgaic	Finno-Saamic	Finnish	'Uralic [ural1272]'	'Finnic [finn1317]'	'Nuclear Finnish [nucl1717]'	'Finnish [finn1318][fin]'	NA	NA	NA	NA	NA	NA	NA	NA	NA	NA	NA	NA	NA	NA	Finnish188	Nelson1998Grammatical
79	A	NA	NA	FALSE	fra	stan1290	Eurasia	2	48	Indo-European	Italic-Celtic	Italic	NA	NA	French (colloquial)	'Indo-European [indo1319]'	'Italic [ital1284]'	'Latino-Faliscan [lati1262]'	'Romance [roma1334]'	'Italo-Western Romance [ital1285]'	'Western Romance [west2813]'	'Shifted Western Romance [shif1234]'	'Northwestern Shifted Romance [nort3208]'	'Gallo-Rhaetian [gall1280]'	'Oil [oila1234]'	'Central Oil [cent2283]'	'Macro-French [macr1273]'	NA	NA	NA	NA	NA	'Standard French [stan1290][fra]'	Frenchcolloquial580	Fagyaletal2006French
85	A	NA	NA	FALSE	gbp	gbay1287	Africa	15	5	Adamawa-Ubangi	NA	NA	NA	NA	Gbeya	'Atlantic-Congo [atla1278]'	'North Volta-Congo [nort3149]'	'Gbaya-Manza-Ngbaka [gbay1279]'	'Gbaya Meridional-Occidental [gbay1282]'	'Bokoto-Gbeya [boko1260]'	'Gbeya {Bokoto-Gbeya} [gbey1243]'	'Gbeya-Suma [gbey1244]'	'Gbaya-Bossangoa [gbay1287][gbp]'	NA	NA	NA	NA	NA	NA	NA	NA	NA	NA	Gbeya200	Samarin1966Gbeya
87	A	NA	NA	FALSE	deu	stan1295	Eurasia	10	52	Indo-European	Germanic	West Germanic	NA	NA	German	'Indo-European [indo1319]'	'Germanic [germ1287]'	'Northwest Germanic [nort3152]'	'West Germanic [west2793]'	'Franconian [fran1268]'	'High Franconian [high1287]'	'Standard German [stan1295][deu]'	NA	NA	NA	NA	NA	NA	NA	NA	NA	NA	NA	German582	Fagan2009German
89	A	main	NA	FALSE	gug	para1311	S America	-56	-26	Tupian	Tupi-Guaraní	NA	NA	NA	Guaraní (Paraguayan)	'Tupian [tupi1275]'	'Tupi-Guarani [tupi1276]'	'Tupi-Guarani Subgroup I [tupi1277]'	'Tupi-Guarani Subgroup I.A [tupi1282]'	'Paraguay-Brazil Guarani [para1319]'	'Paraguayan Guarani [para1311][gug]'	NA	NA	NA	NA	NA	NA	NA	NA	NA	NA	NA	NA	GuaraníParaguayan503	Velazquez-Castillo2002Grammatical
90	A	main	NA	FALSE	gym	ngab1239	N/C America	-82	8.67	Chibchan	Chibchan	NA	NA	NA	Guaymí	'Chibchan [chib1249]'	'Core Chibchan [core1252]'	'Isthmic [isth1243]'	'Eastern Isthmic [east2569]'	'Guaymiic [guay1266]'	'Ngabere [ngab1239][gym]'	NA	NA	NA	NA	NA	NA	NA	NA	NA	NA	NA	NA	Guaymí443	Alphonse1956Guaymi
93	A	main	NA	FALSE	gup	gunw1252	Pacific	133.75	-12.5	Gunwingguan	NA	NA	NA	NA	Gunwinggu	'Gunwinyguan [gunw1250]'	'Marne [marn1242]'	'Central Gunwinyguan [cent2231]'	'Gunwinggu [gunw1252][gup]'	NA	NA	NA	NA	NA	NA	NA	NA	NA	NA	NA	NA	NA	NA	Gunwinggu215	Evans2003Bininj1
98	A	main	NA	FALSE	hau	haus1257	Africa	18	12	Chadic	West Chadic	West - A (West Chadic)	NA	Hausa group	Hausa	'Afro-Asiatic [afro1255]'	'Chadic [chad1250]'	'West Chadic [west2785]'	'West Chadic A [west2714]'	'West Chadic A A.1 [west2718]'	'Hausa [haus1257][hau]'	NA	NA	NA	NA	NA	NA	NA	NA	NA	NA	NA	NA	Hausa226	Newman2000Hausa
99	A	dependent	99_NPTCP	FALSE	hin	hind1269	Eurasia	77	25	Indo-European	Indo-Iranian	Indo-Aryan	Central Indo-Aryan	Hindi-Urdu	Hindi	'Indo-European [indo1319]'	'Indo-Iranian [indo1320]'	'Indo-Aryan [indo1321]'	'Indo-Aryan Central zone [indo1322]'	'Subcontinental Central Indo-Aryan [subc1234]'	'Western Hindi [west2812]'	'Hindustani [hind1270]'	'Hindi [hind1269][hin]'	NA	NA	NA	NA	NA	NA	NA	NA	NA	NA	Hindi232	Mohanan1994Argument, Montaut2004Grammar, Butt2001Reexamination, Davison1999Ergativity
99	A	main	99_NPTCP	FALSE	hin	hind1269	Eurasia	77	25	Indo-European	Indo-Iranian	Indo-Aryan	Central Indo-Aryan	Hindi-Urdu	Hindi	'Indo-European [indo1319]'	'Indo-Iranian [indo1320]'	'Indo-Aryan [indo1321]'	'Indo-Aryan Central zone [indo1322]'	'Subcontinental Central Indo-Aryan [subc1234]'	'Western Hindi [west2812]'	'Hindustani [hind1270]'	'Hindi [hind1269][hin]'	NA	NA	NA	NA	NA	NA	NA	NA	NA	NA	Hindi231	Mohanan1994Argument, Montaut2004Grammar, Butt2001Reexamination, Davison1999Ergativity
99	A	dependent	99_PTCP	FALSE	hin	hind1269	Eurasia	77	25	Indo-European	Indo-Iranian	Indo-Aryan	Central Indo-Aryan	Hindi-Urdu	Hindi	'Indo-European [indo1319]'	'Indo-Iranian [indo1320]'	'Indo-Aryan [indo1321]'	'Indo-Aryan Central zone [indo1322]'	'Subcontinental Central Indo-Aryan [subc1234]'	'Western Hindi [west2812]'	'Hindustani [hind1270]'	'Hindi [hind1269][hin]'	NA	NA	NA	NA	NA	NA	NA	NA	NA	NA	Hindi233	Mohanan1994Argument, Montaut2004Grammar, Butt2001Reexamination, Davison1999Ergativity
99	E	main	99_PTCP	FALSE	hin	hind1269	Eurasia	77	25	Indo-European	Indo-Iranian	Indo-Aryan	Central Indo-Aryan	Hindi-Urdu	Hindi	'Indo-European [indo1319]'	'Indo-Iranian [indo1320]'	'Indo-Aryan [indo1321]'	'Indo-Aryan Central zone [indo1322]'	'Subcontinental Central Indo-Aryan [subc1234]'	'Western Hindi [west2812]'	'Hindustani [hind1270]'	'Hindi [hind1269][hin]'	NA	NA	NA	NA	NA	NA	NA	NA	NA	NA	Hindi234	Mohanan1994Argument, Montaut2004Grammar, Butt2001Reexamination, Davison1999Ergativity
100	E	main	NA	TRUE	hit	hitt1242	Eurasia	33	39	Indo-European	Anatolian	NA	NA	NA	Hittite	'Indo-European [indo1319]'	'Anatolian [anat1257]'	NA	NA	NA	NA	NA	NA	NA	NA	NA	NA	NA	NA	NA	NA	NA	'Hittite [hitt1242][hit]'	Hittite237	Hoffner2008Grammar1
100	A	main	NA	TRUE	hit	hitt1242	Eurasia	33	39	Indo-European	Anatolian	NA	NA	NA	Hittite	'Indo-European [indo1319]'	'Anatolian [anat1257]'	NA	NA	NA	NA	NA	NA	NA	NA	NA	NA	NA	NA	NA	NA	NA	'Hittite [hitt1242][hit]'	Hittite238	Hoffner2008Grammar1
101	A	main	NA	FALSE	hix	hixk1239	S America	-59	-1	Cariban	NA	NA	NA	NA	Hixkaryana	'Cariban [cari1283]'	'Parukotoan [paru1239]'	'Waiwaian [waiw1245]'	NA	NA	NA	NA	NA	NA	NA	NA	NA	NA	NA	NA	NA	NA	'Hixkaryana [hixk1239][hix]'	Hixkaryana239	Derbyshire1979Hixkaryana
103	E	main	NA	FALSE	ygr	yaga1260	Pacific	145.42	-6.33	Eastern Highlands	Gorokan	Kamano-Yagaria	NA	NA	Hua	'Nuclear Trans New Guinea [nucl1709]'	'Kainantu-Goroka [kain1273]'	'Goroka [goro1272]'	'Kamano-Yagaria [kama1374]'	'Yagaria [yaga1260][ygr]'	NA	NA	NA	NA	NA	NA	NA	NA	NA	NA	NA	NA	NA	Hua694	Haiman1980Hua
104	A	main	NA	FALSE	qub	hual1241	S America	-76	-10	Quechuan	NA	NA	NA	Huánuco	Quechua (Huallaga)	'Quechuan [quec1387]'	'Quechua I [quec1386]'	'Central Quechua I [cent2141]'	'AP-AM-AH [apam1237]'	NA	NA	NA	NA	NA	NA	NA	NA	NA	NA	NA	NA	NA	'Huallaga Huanuco Quechua [hual1241][qub]'	QuechuaHuallaga243	Weber1989Grammar
107	A	main	NA	FALSE	hun	hung1274	Eurasia	20	47	Uralic	Finno-Ugric	Ugric	NA	NA	Hungarian	'Uralic [ural1272]'	'Hungarian [hung1274][hun]'	NA	NA	NA	NA	NA	NA	NA	NA	NA	NA	NA	NA	NA	NA	NA	NA	Hungarian247	Keneseietal1998Hungarian
108	E	main	NA	FALSE	xhu	hurr1240	Eurasia	40	37	Hurro-Urartean	NA	NA	NA	NA	Hurrian	'Hurro-Urartian [hurr1239]'	NA	NA	NA	NA	NA	NA	NA	NA	NA	NA	NA	NA	NA	NA	NA	NA	'Hurrian [hurr1240][xhu]'	Hurrian252	Campbell200Mood
109	A	main	NA	FALSE	tmu	iauu1242	Pacific	137.5	-3.17	Lakes Plain	Tariku	NA	NA	NA	Iau	'Lakes Plain [lake1255]'	'Tariku [tari1255]'	'Central Tariku [cent2110]'	'Iau [iauu1242][tmu]'	NA	NA	NA	NA	NA	NA	NA	NA	NA	NA	NA	NA	NA	NA	Iau253	Bateman1986Iau
110	A	main	NA	FALSE	isl	icel1247	Eurasia	-17	65	Indo-European	Germanic	North Germanic	NA	NA	Icelandic	'Indo-European [indo1319]'	'Germanic [germ1287]'	'Northwest Germanic [nort3152]'	'North Germanic [nort3160]'	'West Scandinavian [west2805]'	'Icelandic-Faroese [icel1246]'	NA	NA	NA	NA	NA	NA	NA	NA	NA	NA	NA	'Icelandic [icel1247][isl]'	Icelandic254	Thrainsson2007Syntax, Barddal2008Productivity
112	A	NA	NA	FALSE	imn	imon1245	Pacific	141.17	-3.33	Border	Waris	NA	NA	NA	Imonda	'Border [bord1247]'	'Warisic [wari1265]'	NA	NA	NA	NA	NA	NA	NA	NA	NA	NA	NA	NA	NA	NA	NA	'Imonda [imon1245][imn]'	Imonda259	Seiler1985Imonda
116	A	main	NA	FALSE	itl	itel1242	Eurasia	157.5	57	Chukchi-Kamchatkan	Kamchatkan	NA	NA	NA	Itelmen	'Chukotko-Kamchatkan [chuk1271]'	'Itelmen [itel1242][itl]'	NA	NA	NA	NA	NA	NA	NA	NA	NA	NA	NA	NA	NA	NA	NA	NA	Itelmen263	Bobaljiketal2002Notes
118	A	main	NA	FALSE	jpn	nucl1643	Eurasia	140	37	Japanese	NA	NA	NA	NA	Japanese	'Japonic [japo1237]'	'Japanese [japa1256]'	'Nuclear Japanese [nucl1643][jpn]'	NA	NA	NA	NA	NA	NA	NA	NA	NA	NA	NA	NA	NA	NA	NA	Japanese481	Tsujimura1996Introduction
123	A	main	NA	FALSE	kau	kanu1279	Africa	13	12	Saharan	NA	NA	NA	NA	Kanuri	'Saharan [saha1256]'	'Western Saharan [west2505]'	'Kanuri [kanu1279]'	NA	NA	NA	NA	NA	NA	NA	NA	NA	NA	NA	NA	NA	NA	NA	Kanuri285	Cyffer1998Sketch
124	A	NA	NA	FALSE	krc	kara1465	Eurasia	42	43.5	Turkic	Common Turkic	Kipchak (Northwest Turkic)	NA	NA	Karachay-Balkar	'Turkic [turk1311]'	'Common Turkic [comm1245]'	'Oghuz-Kipchak-Uyghur [oghu1246]'	'Oghuz [oghu1243]'	'Kipchak [kipc1239]'	'West Kipchak [west1472]'	'Karachay-Balkar [kara1465][krc]'	NA	NA	NA	NA	NA	NA	NA	NA	NA	NA	NA	KarachayBalkar286	Seegmiller1996Karachay
125	A	main	NA	FALSE	kyh	karo1304	N/C America	-123	41.67	Karok	NA	NA	NA	NA	Karok	'Karok [karo1304][kyh]'	NA	NA	NA	NA	NA	NA	NA	NA	NA	NA	NA	NA	NA	NA	NA	NA	'Karok [karo1304][kyh]'	Karok289	Bright1957Karok
129	A	main	NA	FALSE	ket	kett1243	Eurasia	87	64	Yeniseian	NA	NA	NA	NA	Ket	'Yeniseian [yeni1252]'	'Northern Yeniseian [nort2746]'	NA	NA	NA	NA	NA	NA	NA	NA	NA	NA	NA	NA	NA	NA	NA	'Ket [kett1243][ket]'	Ket296	Vajda2004Ket
130	E	main	NA	FALSE	kew	west2599	Pacific	143.83	-6.5	Engan-Kewa	Angal-Kewa	NA	NA	NA	Kewa	'Nuclear Trans New Guinea [nucl1709]'	'West-Central East New Guinea Highlands [west2598]'	'Kewa-Huli [kewa1249]'	'Sau-Angal-Kewa [anga1291]'	'Angal-Kewa [anga1313]'	'Kewa [kewa1250]'	NA	NA	NA	NA	NA	NA	NA	NA	NA	NA	NA	'West Kewa [west2599][kew]'	Kewa683	Franklin1971Grammar
134	A	main	NA	FALSE	kiw	nort2930	Pacific	143.5	-8	Kiwaian	NA	NA	NA	NA	Kiwai	'Kiwaian [kiwa1251]'	'Northeast Kiwai [nort2930][kiw]'	NA	NA	NA	NA	NA	NA	NA	NA	NA	NA	NA	NA	NA	NA	NA	NA	Kiwai465	Ray1931Grammar
135	A	main	NA	FALSE	cku	koas1236	N/C America	-85.17	34.83	Muskogean	NA	NA	NA	NA	Koasati	'Muskogean [musk1252]'	'Alabaman-Koasati [alab1247]'	NA	NA	NA	NA	NA	NA	NA	NA	NA	NA	NA	NA	NA	NA	NA	'Koasati [koas1236][cku]'	Koasati313	Kimballetal1991Koasati
136	A	NA	NA	FALSE	kpw	kobo1249	Pacific	144.33	-5.17	Madang	Kalamic-South Adelbert	Kalam-Kobon	NA	NA	Kobon	'Nuclear Trans New Guinea [nucl1709]'	'Madang [mada1298]'	'Kalamic-South Adelbert [kala1403]'	'Kalam-Kobon [kala1404]'	NA	NA	NA	NA	NA	NA	NA	NA	NA	NA	NA	NA	NA	'Kobon [kobo1249][kpw]'	Kobon314	Davies1981Kobon
138	A	main	NA	FALSE	tyn	komb1274	Pacific	140	-5.58	Macro-Ok	Awyu-Dumut	NA	NA	NA	Kombai	'Nuclear Trans New Guinea [nucl1709]'	'Central and South New Guinea [cent2116]'	'Greater Awyu [grea1275]'	'Awyu-Dumut [awyu1263]'	'Ndeiram [ndei1235]'	'Kombai [komb1274][tyn]'	NA	NA	NA	NA	NA	NA	NA	NA	NA	NA	NA	NA	Kombai318	deVries1993Forms
139	A	NA	NA	FALSE	kpv	komi1268	Eurasia	50	62	Uralic	Finno-Ugric	Finno-Permian	Permian	NA	Komi (Zyrian)	'Uralic [ural1272]'	'Permian [perm1256]'	'Komi [komi1267]'	'Komi-Zyrian [komi1268][kpv]'	NA	NA	NA	NA	NA	NA	NA	NA	NA	NA	NA	NA	NA	NA	KomiZyrian319	Klump2009Variation
140	A	main	NA	FALSE	kyx	rapo1238	Pacific	154.83	-5.83	North Bougainville	NA	NA	NA	NA	Konua	'North Bougainville [nort2933]'	NA	NA	NA	NA	NA	NA	NA	NA	NA	NA	NA	NA	NA	NA	NA	NA	'Rapoisi [rapo1238][kyx]'	Konua516	Muller1954Grammar
141	A	main	NA	FALSE	kor	kore1280	Eurasia	128	37.5	Korean	NA	NA	NA	NA	Korean	'Korean [kore1280][kor]'	NA	NA	NA	NA	NA	NA	NA	NA	NA	NA	NA	NA	NA	NA	NA	NA	NA	Korean322	Sohn1999Korean, Gerdtsetal2001Korean
142	A	NA	NA	FALSE	kfe	kota1263	Eurasia	77	11	Dravidian	South Dravidian	South Dravidian I	NA	NA	Kota	'Dravidian [drav1251]'	'South Dravidian [sout3133]'	'South Dravidian I [sout3138]'	'Tamil-Kannada [tami1291]'	'Tamil-Kota [tami1292]'	'Kota {India} [kota1263][kfe]'	NA	NA	NA	NA	NA	NA	NA	NA	NA	NA	NA	NA	Kota327	Krishnamurti2003Dravidian
144	A	NA	NA	FALSE	ses	koyr1242	Africa	0	16	Songhai	NA	NA	NA	NA	Koroboro Senni	'Songhay [song1307]'	'Eastern Songhay [east2431]'	NA	NA	NA	NA	NA	NA	NA	NA	NA	NA	NA	NA	NA	NA	NA	'Koyraboro Senni Songhai [koyr1242][ses]'	KoroboroSenni329	Heath1999Koyraboro
147	A	main	NA	FALSE	kun	kuna1268	Africa	37	14.5	Kunama	NA	NA	NA	NA	Kunama	'Kunama [kuna1268][kun]'	NA	NA	NA	NA	NA	NA	NA	NA	NA	NA	NA	NA	NA	NA	NA	NA	NA	Kunama341	Bender1996Kunama
148	A	main	NA	FALSE	knw	kung1261	Africa	18	-19.67	Ju	NA	NA	NA	NA	!Kung	'Kxa [kxaa1236]'	'Ju-Kung [juku1256]'	'Kung-Ekoka [kung1261][knw]'	NA	NA	NA	NA	NA	NA	NA	NA	NA	NA	NA	NA	NA	NA	NA	!Kung342	Snyman1970Introduction
149	E	main	NA	FALSE	gni	goon1238	Pacific	126.33	-18.33	Bunuban	NA	NA	NA	NA	Kuniyanti	'Bunaban [buna1274]'	NA	NA	NA	NA	NA	NA	NA	NA	NA	NA	NA	NA	NA	NA	NA	NA	'Gooniyandi [goon1238][gni]'	Kuniyanti207	McGregor1990Functional
150	A	NA	NA	FALSE	kut	kute1249	N/C America	-116	49.5	Kutenai	NA	NA	NA	NA	Kutenai	'Kutenai [kute1249][kut]'	NA	NA	NA	NA	NA	NA	NA	NA	NA	NA	NA	NA	NA	NA	NA	NA	'Kutenai [kute1249][kut]'	Kutenai346	Dryer1996Grammatical
154	E	main	NA	FALSE	cnh	haka1240	Eurasia	93.67	22.67	Sino-Tibetan	Kukish (Mizo-Kuki-Chin)	Central Chin	NA	NA	Hakka Lai	'Sino-Tibetan [sino1245]'	'Kuki-Chin-Naga [kuki1245]'	'Kuki-Chin [kuki1246]'	'Central Kuki-Chin [cent2005]'	'Lai Chin [laic1236]'	'Haka Chin [haka1240][cnh]'	NA	NA	NA	NA	NA	NA	NA	NA	NA	NA	NA	NA	HakkaLai219	Chappelletal2005Grammar
155	A	main	NA	TRUE	lbe	lakk1252	Eurasia	47.11	42.17	Nakh-Daghestanian	Daghestanian	Lak	NA	NA	Lak	'Nakh-Daghestanian [nakh1245]'	'Daghestanian [dagh1238]'	'Lak [lakk1252][lbe]'	NA	NA	NA	NA	NA	NA	NA	NA	NA	NA	NA	NA	NA	NA	NA	Lak352	Zhirkov1955Lakskij
155	E	main	NA	TRUE	lbe	lakk1252	Eurasia	47.11	42.17	Nakh-Daghestanian	Daghestanian	Lak	NA	NA	Lak	'Nakh-Daghestanian [nakh1245]'	'Daghestanian [dagh1238]'	'Lak [lakk1252][lbe]'	NA	NA	NA	NA	NA	NA	NA	NA	NA	NA	NA	NA	NA	NA	NA	Lak353	Zhirkov1955Lakskij
156	A	main	NA	FALSE	lkt	lako1247	N/C America	-101.83	43.83	Siouan	NA	NA	NA	NA	Lakhota	'Siouan [siou1252]'	'Core Siouan [core1249]'	'Mississppi Valley-Ohio Valley Siouan [miss1253]'	'Mississippi Valley [miss1254]'	'Dakotan [dako1257]'	'Lakota [lako1247][lkt]'	NA	NA	NA	NA	NA	NA	NA	NA	NA	NA	NA	NA	Lakhota354	VanValin1977Aspects
157	A	main	NA	FALSE	slp	lama1277	Pacific	122.92	-8.25	Austronesian	Malayo-Polynesian	Central Malayo-Polynesian non-clade	Timor	Flores-Lembata	Lamaholot	'Austronesian [aust1307]'	'Nuclear Austronesian [nucl1752]'	'Malayo-Polynesian [mala1545]'	'Central-Eastern Malayo-Polynesian [cent2237]'	'Central Malayo-Polynesian [cent2245]'	'Flores-Lembata [flor1239]'	'Sika-Lamaholot [sika1265]'	'Lamaholotic [lama1292]'	'Lamaholot Barat [lama1293]'	'Lamaholot [lama1277][slp]'	NA	NA	NA	NA	NA	NA	NA	NA	Lamaholot355	Nishiyamaetal2007Grammar
159	A	NA	NA	FALSE	laj	lang1324	Africa	33	2.17	Nilotic	Western Nilotic	Lwo	Southern Lwo	NA	Lango	'Nilotic [nilo1247]'	'Western Nilotic [west2493]'	'Luo-Burun [luob1235]'	'Southern Lwoo [sout2831]'	'Lango-Kumam [lang1323]'	NA	NA	NA	NA	NA	NA	NA	NA	NA	NA	NA	NA	'Lango {Uganda} [lang1324][laj]'	Lango356	Noonan1992Grammar
162	E	main	NA	FALSE	lez	lezg1247	Eurasia	47.83	41.67	Nakh-Daghestanian	Daghestanian	Lezgian	Samurian (core Lezgian)	Western Samurian	Lezgi	'Nakh-Daghestanian [nakh1245]'	'Daghestanian [dagh1238]'	'Lezgic [lezg1248]'	'Nuclear Lezgic [nucl1321]'	'East Lezgic [east2367]'	'Lezgian [lezg1247][lez]'	NA	NA	NA	NA	NA	NA	NA	NA	NA	NA	NA	NA	Lezgi362	Haspelmath1993Lezgian
165	A	NA	NA	FALSE	lug	gand1255	Africa	32.17	0.5	Benue-Congo	Bantoid	Bantu (narrow)	NA	NA	Luganda	'Atlantic-Congo [atla1278]'	'Western Lakes Bantu [west2842]'	[konz1238]'	'West Nyanza [west2841]'	'North Nyanza [nort3220]'	'Ganda [gand1255][lug]'	NA	NA	NA	NA	NA	NA	NA	NA	NA	NA	NA	NA	Luganda196	Ssekiryango2006Observations
166	A	main	NA	FALSE	lui	luis1253	N/C America	-117.17	33.33	Uto-Aztecan	Northern Uto-Aztecan	Takic	NA	NA	Luiseño	'Uto-Aztecan [utoa1244]'	'Northern Uto-Aztecan [nort2953]'	'Californian Uto-Aztecan [cali1246]'	'Cupan [cupa1239]'	'Luiseno [luis1253][lui]'	NA	NA	NA	NA	NA	NA	NA	NA	NA	NA	NA	NA	NA	Luiseño370	Elliott1999Dictionary
169	A	NA	NA	FALSE	mai	mait1250	Eurasia	85	26	Indo-European	Indo-Iranian	Indo-Aryan	Central Indo-Aryan	NA	Maithili	'Indo-European [indo1319]'	'Indo-Iranian [indo1320]'	'Indo-Aryan [indo1321]'	'Bihari [biha1245]'	'Maithili-Magahi [mait1254]'	'Maithilic [mait1255]'	'Maithili [mait1250][mai]'	NA	NA	NA	NA	NA	NA	NA	NA	NA	NA	NA	Maithili374	Yadav1996Reference
170	E	main	NA	FALSE	mpb	mull1237	Pacific	130.42	-13.42	Northern Daly	NA	NA	NA	NA	Malak-Malak	'Northern Daly [nort1547]'	NA	NA	NA	NA	NA	NA	NA	NA	NA	NA	NA	NA	NA	NA	NA	NA	'Mullukmulluk [mull1237][mpb]'	MalakMalak422	Birk1976MalakMalak
171	A	NA	NA	FALSE	cmn	mand1415	Eurasia	110	35	Sino-Tibetan	Sinitic	Northern Sinitic	NA	NA	Mandarin	'Sino-Tibetan [sino1245]'	'Sinitic [sini1245]'	'Northern Chinese [nort3155]'	'Mandarinic [mand1471]'	'Mandarin Chinese [mand1415][cmn]'	NA	NA	NA	NA	NA	NA	NA	NA	NA	NA	NA	NA	NA	Mandarin383	Lietal1981Mandarin
172	A	main	NA	FALSE	mnk	mand1436	Africa	-15.67	15	Mande	West Mande	NA	NA	NA	Mandinka	'Mande [mand1469]'	'Western Mande [west2780]'	'Manding-Kpelle [mand1431]'	'Central Mande [cent2047]'	'Manding-Jogo [mand1432]'	'Manding-Vai [mand1433]'	'Manding-Mokole [mand1434]'	'Manding [mand1435]'	'West Manding [west2499]'	NA	NA	NA	NA	NA	NA	NA	NA	'Mandinka [mand1436][mnk]'	Mandinka384	Creissels1983Elements
173	E	main	NA	TRUE	mpc	mang1381	Pacific	133.5	-14.67	Mangarayan	NA	NA	NA	NA	Mangarayi	'Mangarrayi-Maran [mang1423]'	NA	NA	NA	NA	NA	NA	NA	NA	NA	NA	NA	NA	NA	NA	NA	NA	'Mangarayi [mang1381][mpc]'	Mangarayi385	Merlan1982Mangarayi
173	A	main	NA	TRUE	mpc	mang1381	Pacific	133.5	-14.67	Mangarayan	NA	NA	NA	NA	Mangarayi	'Mangarrayi-Maran [mang1423]'	NA	NA	NA	NA	NA	NA	NA	NA	NA	NA	NA	NA	NA	NA	NA	NA	'Mangarayi [mang1381][mpc]'	Mangarayi386	Merlan1982Mangarayi
175	A	main	NA	FALSE	mri	maor1246	Pacific	176	-40	Austronesian	Malayo-Polynesian	Oceanic	Central Pacific	Eastern Fijian-Polynesian linkage	Maori	'Austronesian [aust1307]'	'Nuclear Austronesian [nucl1752]'	'Malayo-Polynesian [mala1545]'	'Central-Eastern Malayo-Polynesian [cent2237]'	'Eastern Malayo-Polynesian [east2712]'	'Oceanic [ocea1241]'	'Central Pacific [cent2060]'	'East Fijian-Polynesian [east2445]'	'Polynesian [poly1242]'	'Nuclear Polynesian [nucl1485]'	'Northern Outlier Polynesian-East Polynesian [nort3246]'	'Solomons Northern Outlier Polynesian-East Polynesian [solo1260]'	'Central Northern Outlier Polynesian-East Polynesian [cent2298]'	'East Nuclear Polynesian [east2449]'	'Central East Nuclear Polynesian [cent2062]'	'Tahitic [tahi1241]'	'Maori [maor1246][mri]'	NA	Maori387	Bauer1993Maori
176	A	main	NA	FALSE	arn	mapu1245	S America	-72	-38	Mapudungun	NA	NA	NA	NA	Mapudungun	'Araucanian [arau1255]'	'Mapudungun [mapu1245][arn]'	NA	NA	NA	NA	NA	NA	NA	NA	NA	NA	NA	NA	NA	NA	NA	NA	Mapudungun388	Smeets1989Mapuche
179	A	main	NA	FALSE	vma	mart1255	Pacific	116	-21	Pama-Nyungan	Southwestern Pama-Nyungan	Ngayardic	NA	NA	Martuthunira	'Pama-Nyungan [pama1250]'	'South-West Pama-Nyungan [sout3134]'	'Pilbara [pilb1234]'	'Ngayarda [ngay1241]'	'Central Ngayarda [cent2248]'	NA	NA	NA	NA	NA	NA	NA	NA	NA	NA	NA	NA	'Martuyhunira [mart1255][vma]'	Martuthunira396	Dench1994Martuthunira
181	A	NA	NA	FALSE	mph	maun1240	Pacific	133.5	-11.92	Iwaidjan	NA	NA	NA	NA	Maung	'Iwaidjan Proper [iwai1245]'	NA	NA	NA	NA	NA	NA	NA	NA	NA	NA	NA	NA	NA	NA	NA	NA	'Maung [maun1240][mph]'	Maung400	Capelletal1970Maung
188	A	NA	NA	FALSE	khk	halh1238	Eurasia	105	47	Mongolic	NA	NA	NA	NA	Mongolian (Khalkha)	'Mongolic [mong1329]'	'Eastern Mongolic [oira1260]'	'Oirat-Khalkha [oira1264]'	'Khalkha-Buriat [khal1273]'	'Mongolian [mong1331]'	'Halh Mongolian [halh1238][khk]'	NA	NA	NA	NA	NA	NA	NA	NA	NA	NA	NA	NA	MongolianKhalkha220	Svantesson2003Khalkha
191	E	NA	NA	FALSE	siw	siwa1245	Pacific	155.42	-6.62	South Bougainville	Buin	NA	NA	NA	Motuna	'South Bougainville [sout2948]'	'Buin [buin1247]'	'Siwai [siwa1245][siw]'	NA	NA	NA	NA	NA	NA	NA	NA	NA	NA	NA	NA	NA	NA	NA	Motuna567	Onishi1994Grammar
193	E	main	NA	TRUE	aer	east2379	Pacific	136	-24	Pama-Nyungan	Arandic	NA	NA	NA	Mparntwe Arrernte	'Pama-Nyungan [pama1250]'	'Arandic-Thura-Yura [aran1266]'	'Arandic [aran1267]'	'Aranda [aran1263]'	'Eastern Arrernte [east2379][aer]'	NA	NA	NA	NA	NA	NA	NA	NA	NA	NA	NA	NA	NA	MparntweArrernte165	Wilkins1989Mparntwe
193	A	main	NA	TRUE	aer	east2379	Pacific	136	-24	Pama-Nyungan	Arandic	NA	NA	NA	Mparntwe Arrernte	'Pama-Nyungan [pama1250]'	'Arandic-Thura-Yura [aran1266]'	'Arandic [aran1267]'	'Aranda [aran1263]'	'Eastern Arrernte [east2379][aer]'	NA	NA	NA	NA	NA	NA	NA	NA	NA	NA	NA	NA	NA	MparntweArrernte166	Wilkins1989Mparntwe
197	A	main	NA	FALSE	nlx	naha1261	Eurasia	77.83	19.75	Nahali	NA	NA	NA	NA	Nahali	'Indo-European [indo1319]'	'Indo-Iranian [indo1320]'	'Indo-Aryan [indo1321]'	'Indo-Aryan Central zone [indo1322]'	'Subcontinental Central Indo-Aryan [subc1234]'	'Bhil [bhil1254]'	NA	NA	NA	NA	NA	NA	NA	NA	NA	NA	NA	'Nahali [naha1261][nlx]'	Nahali428	Kuiper1962Nahali
198	A	main	NA	FALSE	nck	naka1260	Pacific	134.42	-12.12	Nakkaran	NA	NA	NA	NA	Nakkara	'Maningrida [mani1293]'	'Burera-Nakara [bure1237]'	NA	NA	NA	NA	NA	NA	NA	NA	NA	NA	NA	NA	NA	NA	NA	'Nakara [naka1260][nck]'	Nakkara429	Eather1990Grammar
199	A	main	NA	FALSE	naq	nama1264	Africa	18	-25.5	Kwadi-Khoe	Khoekhoe	NA	NA	NA	Nama	'Khoe-Kwadi [khoe1240]'	'Khoe [khoe1241]'	'Khoekhoe [khoe1242]'	'North Khoekhoe [nort3245]'	'Nama {Namibia} [nama1264][naq]'	NA	NA	NA	NA	NA	NA	NA	NA	NA	NA	NA	NA	NA	Nama431	Hagman1977Nama
201	A	main	NA	FALSE	gld	nana1257	Eurasia	137	49.5	Tungusic	Central Tungusic	Central-Western Tungusic	NA	NA	Nanai	'Tungusic [tung1282]'	'East Tungus [east2366]'	'Orok-Nanai [orok1264]'	'Nanai [nana1257][gld]'	NA	NA	NA	NA	NA	NA	NA	NA	NA	NA	NA	NA	NA	NA	Nanai433	Sem1976Ocerki
204	A	main	NA	FALSE	nav	nava1243	N/C America	-108	36.17	Na-Dene	Athabaskan	NA	NA	NA	Navajo	'Athapaskan-Eyak-Tlingit [atha1245]'	'Athapaskan-Eyak [atha1246]'	'Athapaskan [atha1247]'	'Apachean [apac1239]'	'Southwestern Apachean [sout3151]'	'Western Southwestern Apachean [west2810]'	NA	NA	NA	NA	NA	NA	NA	NA	NA	NA	NA	'Navajo [nava1243][nav]'	Navajo437	Youngetal1980Navajo
209	E	NA	NA	FALSE	nig	ngal1293	Pacific	134	-14.25	Gunwingguan	NA	NA	NA	NA	Ngalakan	'Gunwinyguan [gunw1250]'	'Gunwinyguan Bak [gunw1253]'	'Eastern Gunwinyguan [east2701]'	'Jala [jala1236]'	NA	NA	NA	NA	NA	NA	NA	NA	NA	NA	NA	NA	NA	'Ngalakan [ngal1293][nig]'	Ngalakan444	Merlan1983Ngalakan
210	A	main	NA	TRUE	wyb	wang1291	Pacific	145.5	-31.75	Pama-Nyungan	Wiraduric	NA	NA	NA	Ngiyambaa	'Pama-Nyungan [pama1250]'	'Southeastern Pama-Nyungan [sout3135]'	'Wiradhuric [wira1261]'	'Wangaaybuwan-Ngiyambaa [wang1291][wyb]'	NA	NA	NA	NA	NA	NA	NA	NA	NA	NA	NA	NA	NA	NA	Ngiyambaa664	Donaldson1980Ngiyambaa
210	E	main	NA	TRUE	wyb	wang1291	Pacific	145.5	-31.75	Pama-Nyungan	Wiraduric	NA	NA	NA	Ngiyambaa	'Pama-Nyungan [pama1250]'	'Southeastern Pama-Nyungan [sout3135]'	'Wiradhuric [wira1261]'	'Wangaaybuwan-Ngiyambaa [wang1291][wyb]'	NA	NA	NA	NA	NA	NA	NA	NA	NA	NA	NA	NA	NA	NA	Ngiyambaa665	Donaldson1980Ngiyambaa
211	E	main	NA	FALSE	kcd	ngka1235	Pacific	140.92	-8.67	South Central Papuan	Morehead and Upper Maro Rivers	NA	NA	Kanum	Ngkalmpw Knwme	'Morehead-Wasur [more1255]'	'Kanum [kanu1280]'	'Ngkrn-Ngkantr [ngkr1234]'	'Ngkantr [ngka1236]'	NA	NA	NA	NA	NA	NA	NA	NA	NA	NA	NA	NA	NA	'Ngkalmpw Kanum [ngka1235][kcd]'	NgkalmpwKnwme452	Donohue2011Case
223	A	main	NA	TRUE	pmi	nort2723	Eurasia	101	28	Sino-Tibetan	Qiangic	NA	NA	NA	Pumi	'Sino-Tibetan [sino1245]'	'Burmo-Qiangic [burm1265]'	'Na-Qiangic [naqi1236]'	'Qiangic [qian1263]'	'Pumi [pumi1242]'	'Northern Pumi [nort2723][pmi]'	NA	NA	NA	NA	NA	NA	NA	NA	NA	NA	NA	NA	Pumi460	Ding2003Prinmi
223	E	main	NA	TRUE	pmi	nort2723	Eurasia	101	28	Sino-Tibetan	Qiangic	NA	NA	NA	Pumi	'Sino-Tibetan [sino1245]'	'Burmo-Qiangic [burm1265]'	'Na-Qiangic [naqi1236]'	'Qiangic [qian1263]'	'Pumi [pumi1242]'	'Northern Pumi [nort2723][pmi]'	NA	NA	NA	NA	NA	NA	NA	NA	NA	NA	NA	NA	Pumi461	Ding2003Prinmi
225	A	NA	NA	FALSE	lhu	lahu1253	Eurasia	98.17	20	Sino-Tibetan	Lolo-Burmese	Loloish	Central Loloish	NA	Lahu	'Sino-Tibetan [sino1245]'	'Burmo-Qiangic [burm1265]'	'Lolo-Burmese [lolo1265]'	'Loloish [lolo1267]'	'Lahoid [laho1234]'	'Lahu [lahu1253][lhu]'	NA	NA	NA	NA	NA	NA	NA	NA	NA	NA	NA	NA	Lahu350	Matisoff2003Lahu
228	A	NA	NA	FALSE	pcj	pare1266	Eurasia	82.6	18.8	Austroasiatic	Munda	Southern Munda	Koraput	NA	Gorum	'Austroasiatic [aust1305]'	'Mundaic [mund1335]'	'South Munda [sout3137]'	'Sora-Juray-Gorum [sora1255]'	NA	NA	NA	NA	NA	NA	NA	NA	NA	NA	NA	NA	NA	'Parenga [pare1266][pcj]'	Gorum504	Rau2006Komplexe
299	A	main	NA	FALSE	niq	nand1266	Africa	35	1	Nilotic	Southern Nilotic	NA	NA	NA	Nandi	'Nilotic [nilo1247]'	'Southern Nilotic [sout2830]'	'Kalenjin [kale1246]'	'Central Kalenjin [cent2293]'	'Plateau Central Kalenjin [plat1260]'	NA	NA	NA	NA	NA	NA	NA	NA	NA	NA	NA	NA	'Nandi [nand1266][niq]'	Nandi434	Creideretal1989Grammar
318	A	main	NA	FALSE	nuy	nung1290	Pacific	135.67	-13.75	Gunwingguan	Ngandi-Nunggubuyu	NA	NA	NA	Nunggubuyu	'Gunwinyguan [gunw1250]'	'Gunwinyguan Bak [gunw1253]'	NA	NA	NA	NA	NA	NA	NA	NA	NA	NA	NA	NA	NA	NA	NA	'Nunggubuyu [nung1290][nuy]'	Nunggubuyu484	Heath1984Functional
319	E	main	NA	FALSE	nyh	nyig1240	Pacific	124.33	-18	Nyulnyulan	NA	NA	NA	NA	Nyigina	'Nyulnyulan [nyul1248]'	'Eastern {Nyulnyulan} [east2381]'	'Nyikinic [nyik1244]'	'Nyigina [nyig1240][nyh]'	NA	NA	NA	NA	NA	NA	NA	NA	NA	NA	NA	NA	NA	NA	Nyigina490	Stokes1982Description
322	A	NA	NA	FALSE	opm	oksa1245	Pacific	142.17	-5.17	Macro-Ok	Oksapmin	NA	NA	NA	Oksapmin	'Nuclear Trans New Guinea [nucl1709]'	'Central and South New Guinea [cent2116]'	'Ok-Oksapmin [okok1235]'	NA	NA	NA	NA	NA	NA	NA	NA	NA	NA	NA	NA	NA	NA	'Oksapmin [oksa1245][opm]'	Oksapmin492	Loughnane2009Grammar
323	A	main	NA	FALSE	ras	tega1236	Africa	31	13	Kordofanian	NA	NA	NA	NA	Orig	'Rashad [rash1249]'	'Tegali [tega1236][ras]'	NA	NA	NA	NA	NA	NA	NA	NA	NA	NA	NA	NA	NA	NA	NA	NA	Orig606	Schadebergetal1979Description
324	A	NA	NA	FALSE	hae	east2652	Africa	38	0	Cushitic	Eastern Cushitic	NA	NA	NA	Oromo	'Afro-Asiatic [afro1255]'	'Cushitic [cush1243]'	'East Cushitic [east2699]'	'Lowland East Cushitic [lowl1267]'	'Southern Lowland East Cushitic [sout3055]'	'Nuclear Lowland East Cushitic [nucl1700]'	'Oromoid [nucl1701]'	'Nuclear Oromo [nucl1736]'	NA	NA	NA	NA	NA	NA	NA	NA	NA	'Eastern Oromo [east2652][hae]'	Oromo170	Owens1985Grammar
325	A	NA	NA	FALSE	oss	osse1243	Eurasia	44	43	Indo-European	Indo-Iranian	Iranian	Northeast Iranian	NA	Ossetic	'Indo-European [indo1319]'	'Indo-Iranian [indo1320]'	'Iranian [iran1269]'	'Eastern Iranian [east2704]'	'Northeastern Iranian [nort3176]'	'Ossetian [osse1243][oss]'	NA	NA	NA	NA	NA	NA	NA	NA	NA	NA	NA	NA	Ossetic498	Hettich2002Ossetian
328	A	main	NA	FALSE	ood	toho1245	N/C America	-112	32	Uto-Aztecan	Southern Uto-Aztecan	Sonoran	NA	NA	O’odham	'Uto-Aztecan [utoa1244]'	'Southern Uto-Aztecan [sout3136]'	'Tepiman [tepi1240]'	'Piman [pima1249]'	'Tohono O\'odham [toho1245][ood]'	NA	NA	NA	NA	NA	NA	NA	NA	NA	NA	NA	NA	NA	O’odham633	Miyashitaetal2008Grammatical
331	A	main	NA	FALSE	paw	pawn1254	N/C America	-98.67	41	Caddoan	NA	NA	NA	NA	Pawnee	'Caddoan [cadd1255]'	'Northern Caddoan [nort2950]'	'Pawnee-Kitsai [pawn1252]'	'Pawnee-Arikara [pawn1253]'	'Pawnee [pawn1254][paw]'	NA	NA	NA	NA	NA	NA	NA	NA	NA	NA	NA	NA	NA	Pawnee505	Parks1976Grammar
333	A	main	NA	FALSE	myp	pira1253	S America	-62	-7	Muran	NA	NA	NA	NA	Pirahã	'Piraha [pira1253][myp]'	NA	NA	NA	NA	NA	NA	NA	NA	NA	NA	NA	NA	NA	NA	NA	NA	NA	Pirahã510	Everett1986Piraha
337	A	main	NA	FALSE	quc	kich1262	N/C America	-91	15.5	Mayan	Quichean-Mamean (Eastern Maya)	Quichean	NA	NA	Quiche	'Mayan [maya1287]'	'Yucatecan-Core Mayan [yuca1255]'	'Core Mayan [core1254]'	'Quichean-Mamean [quic1274]'	'Greater Quichean [grea1276]'	'Poqom-Quichean [poqo1252]'	'Core Quichean [core1251]'	'Quiche-Achi [quic1275]'	NA	NA	NA	NA	NA	NA	NA	NA	NA	'K\'iche\' [kich1262][quc]'	Quiche305	Larsen1988Manifestations
339	A	main	NA	FALSE	rgr	resi1247	S America	-71.5	-2.42	Arawakan	NA	NA	NA	NA	Resígaro	'Arawakan [araw1281]'	'Northern Maipuran [nort2990]'	'Inland Northern Maipuran [inla1264]'	NA	NA	NA	NA	NA	NA	NA	NA	NA	NA	NA	NA	NA	NA	'Resigaro [resi1247][rgr]'	Resígaro518	Allin1976Grammar
340	A	NA	NA	FALSE	rus	russ1263	Eurasia	38	56	Indo-European	Balto-Slavic	Slavic	East Slavic	NA	Russian	'Indo-European [indo1319]'	'Balto-Slavic [balt1263]'	'Slavic [slav1255]'	'East Slavic [east1426]'	'Russian [russ1263][rus]'	NA	NA	NA	NA	NA	NA	NA	NA	NA	NA	NA	NA	NA	Russian522	Cubberley2002Russian, Timberlake2004Reference
343	A	main	NA	FALSE	saj	sahu1245	Pacific	127.5	1.17	West Papuan	North Halmaheran	NA	NA	NA	Sahu	'North Halmahera [nort2923]'	'Northern North Halmahera [nort2924]'	'Sahuan [sahu1244]'	'Sahu [sahu1245][saj]'	NA	NA	NA	NA	NA	NA	NA	NA	NA	NA	NA	NA	NA	NA	Sahu524	Visseretal1987Sahu
344	A	main	NA	FALSE	sln	sali1253	N/C America	-121	36	Salinan	NA	NA	NA	NA	Salinan	'Salinan [sali1253][sln]'	NA	NA	NA	NA	NA	NA	NA	NA	NA	NA	NA	NA	NA	NA	NA	NA	NA	Salinan525	Turner1987Aspects
345	A	main	NA	FALSE	sll	salt1242	Pacific	145.03	-6.28	Chimbu-Wahgi	Chimbu	NA	NA	NA	Salt-Yui	'Nuclear Trans New Guinea [nucl1709]'	'Central East New Guinea Highlands [cent2120]'	'Simbu [simb1258]'	'Nuclear Simbu [nucl1617]'	'Golinic [goli1246]'	NA	NA	NA	NA	NA	NA	NA	NA	NA	NA	NA	NA	'Salt-Yui [salt1242][sll]'	SaltYui527	Irwin1974Salt-Yui
347	A	main	NA	FALSE	sad	sand1273	Africa	35	-5	Sandawe	NA	NA	NA	NA	Sandawe	'Sandawe [sand1273][sad]'	NA	NA	NA	NA	NA	NA	NA	NA	NA	NA	NA	NA	NA	NA	NA	NA	'Sandawe [sand1273][sad]'	Sandawe530	Steeman2012Grammar
348	E	main	NA	FALSE	xsu	sanu1240	S America	-64.67	4.5	Yanomaman	NA	NA	NA	NA	Sanuma	'Yanomam [yano1260]'	'Sanuma [sanu1240][xsu]'	NA	NA	NA	NA	NA	NA	NA	NA	NA	NA	NA	NA	NA	NA	NA	NA	Sanuma536	Borgman1990Sanuma
349	A	main	NA	FALSE	see	sene1264	N/C America	-77.5	42.5	Iroquoian	NA	NA	NA	NA	Seneca	'Iroquoian [iroq1247]'	'Northern Iroquoian [nort2947]'	NA	NA	NA	NA	NA	NA	NA	NA	NA	NA	NA	NA	NA	NA	NA	'Seneca [sene1264][see]'	Seneca543	Chafe1967Seneca
351	A	main	NA	FALSE	sht	shas1239	N/C America	-122.67	41.83	Shasta	NA	NA	NA	NA	Shasta	'Shastan [shas1238]'	NA	NA	NA	NA	NA	NA	NA	NA	NA	NA	NA	NA	NA	NA	NA	NA	'Shasta [shas1239][sht]'	Shasta547	Silver1966Shasta
352	A	main	NA	FALSE	jiv	shua1257	S America	-78	-2.5	Jivaroan	Jívaro	NA	NA	NA	Shuar	'Jivaroan [jiva1245]'	'Shuaric [shua1256]'	NA	NA	NA	NA	NA	NA	NA	NA	NA	NA	NA	NA	NA	NA	NA	'Shuar [shua1257][jiv]'	Shuar553	Pellizzaro1969Shuar
354	A	main	NA	FALSE	scs	nort2942	N/C America	-116	60	Na-Dene	Athabaskan	NA	NA	NA	Slave	'Athapaskan-Eyak-Tlingit [atha1245]'	'Athapaskan-Eyak [atha1246]'	'Athapaskan [atha1247]'	'Northern Athapaskan [nort2940]'	'Hare-Slavey [hare1243]'	'Slave [slav1253]'	NA	NA	NA	NA	NA	NA	NA	NA	NA	NA	NA	'North Slavey [nort2942][scs]'	Slave467	Rice1989Grammar
355	A	main	NA	FALSE	som	soma1255	Africa	45	3	Cushitic	Eastern Cushitic	NA	NA	NA	Somali	'Afro-Asiatic [afro1255]'	'Cushitic [cush1243]'	'East Cushitic [east2699]'	'Lowland East Cushitic [lowl1267]'	'Southern Lowland East Cushitic [sout3055]'	'Nuclear Lowland East Cushitic [nucl1700]'	'Omo-Tana [omot1245]'	'Eastern Omo-Tana [east2653]'	'Somalic [soma1256]'	'Somali [soma1255][som]'	NA	NA	NA	NA	NA	NA	NA	NA	Somali568	Saeed1999Somali
356	A	main	NA	FALSE	skd	sout2985	N/C America	-120	37.5	Yokuts-Utian	Utian	Miwok-Costanoan	Miwok	Eastern Miwok	Miwok (Southern Sierra)	'Miwok-Costanoan [miwo1274]'	'Miwokan [miwo1275]'	'Eastern Miwokan [east2546]'	'Sierra [sier1249]'	NA	NA	NA	NA	NA	NA	NA	NA	NA	NA	NA	NA	NA	'Southern Sierra Miwok [sout2985][skd]'	MiwokSouthernSierra575	Broadbent1964Southern
358	E	main	NA	FALSE	sue	suen1241	Pacific	147.55	-7.75	Greater Binanderean	Binanderean	North Binanderean	NA	NA	Suena	'Nuclear Trans New Guinea [nucl1709]'	'Greater Binanderean [bina1276]'	'Binanderean [bina1279]'	'North Binandere [nort2909]'	NA	NA	NA	NA	NA	NA	NA	NA	NA	NA	NA	NA	NA	'Suena [suen1241][sue]'	Suena583	Wilson1974Suena
359	A	main	NA	FALSE	sua	sulk1246	Pacific	151.92	-5.08	Sulka	NA	NA	NA	NA	Sulka	'Sulka [sulk1246][sua]'	NA	NA	NA	NA	NA	NA	NA	NA	NA	NA	NA	NA	NA	NA	NA	NA	NA	Sulka584	Tharp1996Sulka
361	A	main	NA	FALSE	swa	swah1253	Africa	39	-6.5	Benue-Congo	Bantoid	Bantu (narrow)	NA	NA	Swahili	'Atlantic-Congo [atla1278]'	'Coastal NEC Bantu [coas1317]'	'Sabaki-Swahili [saba1282]'	[swah1254]'	'Swahili {G.40	'Swahili [swah1253][swh]'	NA	NA	NA	NA	NA	NA	NA	NA	NA	NA	NA	NA	Swahili589	Mohammed2001Modern
364	A	main	NA	FALSE	tpg	kula1280	Pacific	125	-8.2	Tanglapui	NA	NA	NA	NA	Tanglapui	'Alor-Pantar [alor1249]'	'Alor [alor1250]'	'Kolana-Tanglapui [kola1286]'	'Tanglapui [tang1352]'	'Kula {Indonesia} [kula1280][tpg]'	NA	NA	NA	NA	NA	NA	NA	NA	NA	NA	NA	NA	NA	Tanglapui332	Donohue1997Inverse
365	A	NA	NA	FALSE	tsz	pure1242	N/C America	-101.67	19.5	Tarascan	NA	NA	NA	NA	Tarascan	'Tarascan [tara1323]'	NA	NA	NA	NA	NA	NA	NA	NA	NA	NA	NA	NA	NA	NA	NA	NA	'Purepecha [pure1242][tsz]'	Tarascan514	Chamoreau2008Ditransitive
367	E	main	NA	FALSE	tya	tauy1241	Pacific	145.33	-5.75	Madang	Rai Coast	NA	NA	NA	Tauya	'Nuclear Trans New Guinea [nucl1709]'	'Madang [mada1298]'	'Rai Coast [raic1241]'	'Unclassified Rai Coast [uncl1468]'	NA	NA	NA	NA	NA	NA	NA	NA	NA	NA	NA	NA	NA	'Tauya [tauy1241][tya]'	Tauya605	McDonald1990Grammar
369	A	main	NA	FALSE	kps	tehi1237	Pacific	132	-1.5	West Papuan	South Bird’s Head	NA	NA	NA	Tehit	'West Bird\'s Head [west1493]'	'South West Bird\'s Head [sout1499]'	'Tehit [tehi1237][kps]'	NA	NA	NA	NA	NA	NA	NA	NA	NA	NA	NA	NA	NA	NA	NA	Tehit607	Flassyetal1979Note
372	A	main	NA	FALSE	tee	hueh1236	N/C America	-98	20	Totonac-Tepehuan	NA	NA	NA	NA	Tepehua (Huehuetla)	'Totonacan [toto1251]'	'Tepehua [tepe1243]'	NA	NA	NA	NA	NA	NA	NA	NA	NA	NA	NA	NA	NA	NA	NA	'Huehuetla Tepehua [hueh1236][tee]'	TepehuaHuehuetla245	Kung2007Descriptive
373	A	NA	NA	FALSE	ttr	tera1251	Africa	11.83	11	Chadic	Biu-Mandara (Central Chadic)	NA	NA	NA	Tera	'Afro-Asiatic [afro1255]'	'Chadic [chad1250]'	'Biu-Mandara [bium1280]'	'South Biu-Mandara [sout3145]'	'Biu-Mandara A A.1 [bium1275]'	'Western Biu-Mandara A A.1 [west2707]'	'Tera [tera1251][ttr]'	NA	NA	NA	NA	NA	NA	NA	NA	NA	NA	NA	Tera612	Newman1970Grammar
374	A	main	NA	FALSE	tha	thai1261	Eurasia	101	16	Tai-Kadai	NA	NA	NA	NA	Thai	'Tai-Kadai [taik1256]'	'Kam-Tai [kamt1241]'	'Be-Tai [beta1258]'	'Daic [daic1237]'	'Central-Southwestern Tai [cent2251]'	'Wenma-Southwestern Tai [wenm1239]'	'Sapa-Southwestern Tai [sapa1255]'	'Southwestern Tai [sout3184]'	'Sputhwestern Thai PH [sput1235]'	'Lao-Thai [laot1235]'	'Thai [thai1261][tha]'	NA	NA	NA	NA	NA	NA	NA	Thai617	Iwasakietal2005Reference
377	A	main	NA	FALSE	tjm	timu1245	N/C America	-82	30	Timucua	NA	NA	NA	NA	Timucua	'Timucua [timu1245][tjm]'	NA	NA	NA	NA	NA	NA	NA	NA	NA	NA	NA	NA	NA	NA	NA	NA	NA	Timucua625	Granberry1993Grammar
378	A	main	NA	FALSE	tiw	tiwi1244	Pacific	131	-11.5	Tiwi	NA	NA	NA	NA	Tiwi	'Tiwi [tiwi1244][tiw]'	NA	NA	NA	NA	NA	NA	NA	NA	NA	NA	NA	NA	NA	NA	NA	NA	NA	Tiwi628	Osborne1974Tiwi
379	A	main	NA	FALSE	tli	tlin1245	N/C America	-135	59	Na-Dene	Tlingit	NA	NA	NA	Tlingit	'Athapaskan-Eyak-Tlingit [atha1245]'	NA	NA	NA	NA	NA	NA	NA	NA	NA	NA	NA	NA	NA	NA	NA	NA	'Tlingit [tlin1245][tli]'	Tlingit630	Naish1979Syntactic
383	E	main	NA	FALSE	tpy	trum1247	S America	-53	-12	Trumaí	NA	NA	NA	NA	Trumaí	'Trumai [trum1247][tpy]'	NA	NA	NA	NA	NA	NA	NA	NA	NA	NA	NA	NA	NA	NA	NA	NA	NA	Trumaí637	Guirardello1999Reference
385	A	main	NA	FALSE	shh	shos1248	N/C America	-117	37	Uto-Aztecan	Northern Uto-Aztecan	Numic	NA	NA	Tümpisa Shoshone	'Uto-Aztecan [utoa1244]'	'Northern Uto-Aztecan [nort2953]'	'Numic [numi1242]'	'Central Numic [cent2130]'	'Shoshoni [shos1248][shh]'	NA	NA	NA	NA	NA	NA	NA	NA	NA	NA	NA	NA	NA	TümpisaShoshone552	Dayley1989Tumpisa
386	A	main	NA	FALSE	tun	tuni1252	N/C America	-91	32.67	Tunica	NA	NA	NA	NA	Tunica	'Tunica [tuni1252][tun]'	NA	NA	NA	NA	NA	NA	NA	NA	NA	NA	NA	NA	NA	NA	NA	NA	NA	Tunica642	Haas1941Tunica
387	A	NA	NA	FALSE	tyv	tuvi1240	Eurasia	95	52	Turkic	Common Turkic	Northern Turkish	Siberian	NA	Tuva	'Turkic [turk1311]'	'Common Turkic [comm1245]'	'South Siberian Turkic [sout2693]'	'Sayan [saya1244]'	'Tuvinian [tuvi1240][tyv]'	NA	NA	NA	NA	NA	NA	NA	NA	NA	NA	NA	NA	NA	Tuva646	Harrison2000Topics
390	A	main	NA	FALSE	ung	ngar1284	Pacific	126	-16.33	Worrorran	NA	NA	NA	NA	Ungarinjin	'Worrorran [worr1236]'	'Ngarinyin [ngar1284][ung]'	NA	NA	NA	NA	NA	NA	NA	NA	NA	NA	NA	NA	NA	NA	NA	NA	Ungarinjin449	Rumsey1978Grammar
391	E	main	NA	TRUE	urf	urad1238	Pacific	142.42	-11.92	Pama-Nyungan	Paman	Northern Pama	NA	NA	Uradhi	'Pama-Nyungan [pama1250]'	'Paman [pama1251]'	'Northern Pama [nort2758]'	'Uradhic [urad1238]'	NA	NA	NA	NA	NA	NA	NA	NA	NA	NA	NA	NA	NA	NA	Uradhi653	Crowley1983Uradhi
391	A	main	NA	TRUE	urf	urad1238	Pacific	142.42	-11.92	Pama-Nyungan	Paman	Northern Pama	NA	NA	Uradhi	'Pama-Nyungan [pama1250]'	'Paman [pama1251]'	'Northern Pama [nort2758]'	'Uradhic [urad1238]'	NA	NA	NA	NA	NA	NA	NA	NA	NA	NA	NA	NA	NA	NA	Uradhi654	Crowley1983Uradhi
393	A	main	NA	FALSE	wnu	usan1239	Pacific	145.17	-4.83	Madang	Croisilles	Numugenan	NA	NA	Usan	'Nuclear Trans New Guinea [nucl1709]'	'Madang [mada1298]'	'Croisilles [croi1234]'	'Numugenan [numu1240]'	NA	NA	NA	NA	NA	NA	NA	NA	NA	NA	NA	NA	NA	'Usan [usan1239][wnu]'	Usan655	Reesink1987Structures
398	A	main	NA	FALSE	wao	wapp1239	N/C America	-122.5	38.5	Yuki-Wappo	NA	NA	NA	NA	Wappo	'Yuki-Wappo [yuki1242]'	NA	NA	NA	NA	NA	NA	NA	NA	NA	NA	NA	NA	NA	NA	NA	NA	'Wappo [wapp1239][wao]'	Wappo667	Thompsonetal2006Reference
399	A	main	NA	FALSE	wba	wara1303	S America	-61.67	9.33	Warao	NA	NA	NA	NA	Warao	'Warao [wara1303][wba]'	NA	NA	NA	NA	NA	NA	NA	NA	NA	NA	NA	NA	NA	NA	NA	NA	'Warao [wara1303][wba]'	Warao668	Osborn1966WaraoII
401	E	main	NA	FALSE	wrr	ward1246	Pacific	131	-15.5	Wagiman - Wardaman	NA	NA	NA	NA	Wardaman	'Yangmanic [yang1287]'	NA	NA	NA	NA	NA	NA	NA	NA	NA	NA	NA	NA	NA	NA	NA	NA	'Wardaman [ward1246][wrr]'	Wardaman670	Merlan1994Grammar
403	A	NA	NA	FALSE	wrs	wari1266	Pacific	141	-3.17	Border	Waris	NA	NA	NA	Waris	'Border [bord1247]'	'Warisic [wari1265]'	NA	NA	NA	NA	NA	NA	NA	NA	NA	NA	NA	NA	NA	NA	NA	'Waris [wari1266][wrs]'	Waris671	Brown1988Waris
404	E	main	NA	FALSE	wbp	warl1254	Pacific	132.33	-20	Pama-Nyungan	Southwestern Pama-Nyungan	Ngarrka	NA	NA	Warlpiri	'Pama-Nyungan [pama1250]'	'Desert Nyungic [dese1234]'	'Ngumpin-Yapa [ngum1251]'	'Ngarga [ngar1289]'	'Warlpiri [warl1254][wbp]'	NA	NA	NA	NA	NA	NA	NA	NA	NA	NA	NA	NA	NA	Warlpiri672	Hale1983Warlpiri
407	A	NA	NA	FALSE	wsk	wask1241	Pacific	146	-4.5	Madang	Isumrud	NA	NA	NA	Waskia	'Nuclear Trans New Guinea [nucl1709]'	'Madang [mada1298]'	'Unclassified Madang [kowa1246]'	'Kowan [kowa1247]'	NA	NA	NA	NA	NA	NA	NA	NA	NA	NA	NA	NA	NA	'Waskia [wask1241][wsk]'	Waskia673	Rossetal1978Waskia
408	E	main	NA	TRUE	xww	kuli1251	Pacific	145	-36	Pama-Nyungan	Kulinic	NA	NA	NA	Wemba Wemba	'Pama-Nyungan [pama1250]'	'Southeastern Pama-Nyungan [sout3135]'	'Victorian Pama-Nyungan [vict1234]'	'Kulin-Bunganditj [kuli1256]'	'Kulin [kuli1251]'	NA	NA	NA	NA	NA	NA	NA	NA	NA	NA	NA	NA	NA	WembaWemba334	Hercus1986Outline
408	A	main	NA	TRUE	xww	kuli1251	Pacific	145	-36	Pama-Nyungan	Kulinic	NA	NA	NA	Wemba Wemba	'Pama-Nyungan [pama1250]'	'Southeastern Pama-Nyungan [sout3135]'	'Victorian Pama-Nyungan [vict1234]'	'Kulin-Bunganditj [kuli1256]'	'Kulin [kuli1251]'	NA	NA	NA	NA	NA	NA	NA	NA	NA	NA	NA	NA	NA	WembaWemba333	Hercus1986Outline
409	A	main	NA	FALSE	wnw	wint1259	N/C America	-122.5	41	Wintuan	NA	NA	NA	NA	Wintu	'Wintuan [wint1258]'	'Wintu [wint1259][wit]'	NA	NA	NA	NA	NA	NA	NA	NA	NA	NA	NA	NA	NA	NA	NA	NA	Wintu690	Pitkin1984Wintu
416	E	main	NA	TRUE	kdd	yank1247	Pacific	132	-27	Pama-Nyungan	Southwestern Pama-Nyungan	Nyungic	NA	Western Desert	Yankunytjara	'Pama-Nyungan [pama1250]'	'Desert Nyungic [dese1234]'	'Wati [wati1241]'	'Pintupic [pint1254]'	'Nuclear Pintupic [nucl1724]'	'Wangkatja-Tjarra [wang1300]'	'Tjarra [tjar1234]'	NA	NA	NA	NA	NA	NA	NA	NA	NA	NA	'Yankunytjatjara {Wati} [yank1247][kdd]'	Yankunytjara701	Goddard1982Grammar
416	A	main	NA	TRUE	kdd	yank1247	Pacific	132	-27	Pama-Nyungan	Southwestern Pama-Nyungan	Nyungic	NA	Western Desert	Yankunytjara	'Pama-Nyungan [pama1250]'	'Desert Nyungic [dese1234]'	'Wati [wati1241]'	'Pintupic [pint1254]'	'Nuclear Pintupic [nucl1724]'	'Wangkatja-Tjarra [wang1300]'	'Tjarra [tjar1234]'	NA	NA	NA	NA	NA	NA	NA	NA	NA	NA	'Yankunytjatjara {Wati} [yank1247][kdd]'	Yankunytjara702	Goddard1982Grammar
417	A	NA	NA	FALSE	yva	nucl1454	Pacific	136.25	-1.75	West Papuan	NA	NA	NA	Yapen	Yawa	'Yawa [yawa1259]'	'Nuclear Yawa [nucl1454][yva]'	NA	NA	NA	NA	NA	NA	NA	NA	NA	NA	NA	NA	NA	NA	NA	NA	Yawa478	Jones2003Marked
419	A	NA	NA	FALSE	yss	yess1239	Pacific	142.6	-4	Sepik	Tama Sepik	NA	NA	NA	Yessan-Mayo	'Sepik [sepi1257]'	'Sepik Tama [sepi1256]'	'Mayo-Pasi [mayo1278]'	'Yessan-Mayo [yess1239][yss]'	NA	NA	NA	NA	NA	NA	NA	NA	NA	NA	NA	NA	NA	NA	YessanMayo709	Foreman1974Grammar
421	A	NA	NA	FALSE	yor	yoru1245	Africa	4.33	8	Benue-Congo	Yoruboid	NA	NA	NA	Yoruba	'Atlantic-Congo [atla1278]'	'Defoid [defo1239]'	'Yoruboid [yoru1244]'	'Edekiri [edek1238]'	'Ede [edea1234]'	'Eastern Ede [east2738]'	'Southeastern Ede [sout3186]'	'Nuclear Yoruba [nucl1747]'	'Lucumi-Yoruba [lucu1239]'	'Yoruba [yoru1245][yor]'	NA	NA	NA	NA	NA	NA	NA	NA	Yoruba715	Fagborun1994Yoruba
422	A	main	NA	FALSE	yuc	yuch1247	N/C America	-86.75	35.75	Yuchi	NA	NA	NA	NA	Yuchi	'Yuchi [yuch1247][yuc]'	NA	NA	NA	NA	NA	NA	NA	NA	NA	NA	NA	NA	NA	NA	NA	NA	NA	Yuchi716	Linn2001Grammar
424	E	main	NA	TRUE	gcd	gang1267	Pacific	138.83	-17.33	Tangkic	NA	NA	NA	NA	Yukulta	'Tangkic [tang1340]'	'Southern Tangkic [sout2758]'	'Ganggalida [gang1267][gcd]'	NA	NA	NA	NA	NA	NA	NA	NA	NA	NA	NA	NA	NA	NA	NA	Yukulta198	Keen1983Yukulta
424	A	main	NA	TRUE	gcd	gang1267	Pacific	138.83	-17.33	Tangkic	NA	NA	NA	NA	Yukulta	'Tangkic [tang1340]'	'Southern Tangkic [sout2758]'	'Ganggalida [gang1267][gcd]'	NA	NA	NA	NA	NA	NA	NA	NA	NA	NA	NA	NA	NA	NA	NA	Yukulta197	Keen1983Yukulta
426	A	main	NA	FALSE	yuz	yura1255	S America	-65.25	-16.58	Yurakare	NA	NA	NA	NA	Yurakare	'Yuracare [yura1255][yuz]'	NA	NA	NA	NA	NA	NA	NA	NA	NA	NA	NA	NA	NA	NA	NA	NA	NA	Yurakare720	vanGijn2006Grammar
429	A	NA	NA	FALSE	zun	zuni1245	N/C America	-108.83	35.08	Zuni	NA	NA	NA	NA	Zuni	'Zuni [zuni1245][zun]'	NA	NA	NA	NA	NA	NA	NA	NA	NA	NA	NA	NA	NA	NA	NA	NA	'Zuni [zuni1245][zun]'	Zuni724	Nichols1998Topics
433	A	main	NA	FALSE	niv	gily1242	Eurasia	142	53.33	Nivkh	NA	NA	NA	NA	Nivkh	'Gilyak [gily1242][niv]'	NA	NA	NA	NA	NA	NA	NA	NA	NA	NA	NA	NA	NA	NA	NA	NA	NA	Nivkh204	Gruzdeva1998Nivkh
434	E	NA	NA	FALSE	gvr	west2414	Eurasia	84.33	28.33	Sino-Tibetan	Bodic	Tamangic (TGTM)	NA	NA	Gurung	'Sino-Tibetan [sino1245]'	'Bodic [bodi1256]'	'Kaike-Ghale-Tamangic [kaik1248]'	'Ghale-Tamangic [ghal1247]'	'Tamangic [tama1367]'	'Gurungic [guru1260]'	'Gurung [guru1261]'	'Western Gurung [west2414][gvr]'	NA	NA	NA	NA	NA	NA	NA	NA	NA	NA	Gurung680	Glover1974Sememic
437	E	main	NA	FALSE	whg	nort2921	Pacific	144	-6	Chimbu-Wahgi	Wahgi	NA	NA	NA	Ku Waru	'Nuclear Trans New Guinea [nucl1709]'	'Central East New Guinea Highlands [cent2120]'	'Wahgic [wahg1249]'	'North Wahgi [nort2921][whg]'	NA	NA	NA	NA	NA	NA	NA	NA	NA	NA	NA	NA	NA	NA	KuWaru464	Phillips1976Wahgi
438	A	main	NA	FALSE	ayz	maib1239	Pacific	132.5	-1.33	West Papuan	South Bird’s Head	NA	NA	NA	Maybrat	'Maybrat [mayb1236]'	'Mai Brat [maib1239][ayz]'	NA	NA	NA	NA	NA	NA	NA	NA	NA	NA	NA	NA	NA	NA	NA	NA	Maybrat373	Dol1999Grammar
443	A	main	NA	FALSE	khq	koyr1240	Africa	-3	17	Songhai	NA	NA	NA	NA	Songhai (Koyra Chiini)	'Songhay [song1307]'	'Northwest Songhay [nort2822]'	'Koyra Chiini Songhay [koyr1240][khq]'	NA	NA	NA	NA	NA	NA	NA	NA	NA	NA	NA	NA	NA	NA	NA	SonghaiKoyraChiini328	Stauffer1997Essential
444	A	main	NA	FALSE	fut	futu1245	Pacific	170.22	-19.53	Austronesian	Malayo-Polynesian	Oceanic	Central Pacific	Eastern Fijian-Polynesian linkage	Futuna (West)	'Austronesian [aust1307]'	'Nuclear Austronesian [nucl1752]'	'Malayo-Polynesian [mala1545]'	'Central-Eastern Malayo-Polynesian [cent2237]'	'Eastern Malayo-Polynesian [east2712]'	'Oceanic [ocea1241]'	'Central Pacific [cent2060]'	'East Fijian-Polynesian [east2445]'	'Polynesian [poly1242]'	'Nuclear Polynesian [nucl1485]'	'Vanuatu-Loyalty Outliers [vanu1245]'	'Mele-Futuna [mele1252]'	'Futuna-Aniwa [futu1245][fut]'	NA	NA	NA	NA	NA	FutunaWest191	Dougherty1983West
454	A	NA	NA	FALSE	rma	rama1270	N/C America	-83.75	11.75	Chibchan	Rama	NA	NA	NA	Rama	'Chibchan [chib1249]'	'Core Chibchan [core1252]'	'Votic Chibchan [voti1248]'	NA	NA	NA	NA	NA	NA	NA	NA	NA	NA	NA	NA	NA	NA	'Rama [rama1270][rma]'	Rama515	Grinevald1988Grammar
456	A	NA	NA	FALSE	pes	west2369	Eurasia	52	34	Indo-European	Indo-Iranian	Iranian	Southwest Iranian	NA	Persian	'Indo-European [indo1319]'	'Indo-Iranian [indo1320]'	'Iranian [iran1269]'	'Western Iranian [west2794]'	'Southwestern Iranian [sout3157]'	'Farsic-Caucasian Tat [fars1254]'	'Farsic [fars1255]'	'Western Farsi [west2369][pes]'	NA	NA	NA	NA	NA	NA	NA	NA	NA	NA	Persian679	Mahootianetal1997Persian
463	A	main	NA	FALSE	mya	nucl1310	Eurasia	96	21	Sino-Tibetan	Lolo-Burmese	Burmish	NA	NA	Burmese	'Sino-Tibetan [sino1245]'	'Burmo-Qiangic [burm1265]'	'Lolo-Burmese [lolo1265]'	'Burmish [burm1266]'	'Southern Burmish [sout3159]'	'Nuclear Southern Burmish [nucl1730]'	'Nuclear Burmese [nucl1310][mya]'	NA	NA	NA	NA	NA	NA	NA	NA	NA	NA	NA	Burmese476	Soe1999Grammar
465	A	main	NA	FALSE	mrc	mari1440	N/C America	-113.17	33.17	Yuman	NA	NA	NA	River	Maricopa	'Cochimi-Yuman [coch1271]'	'Yuman [yuma1250]'	'General Yuman [gene1244]'	'River Yuman [rive1260]'	NA	NA	NA	NA	NA	NA	NA	NA	NA	NA	NA	NA	NA	'Maricopa [mari1440][mrc]'	Maricopa395	Gordon1986Maricopa
466	A	main	NA	FALSE	sag	sang1328	Africa	18	5	Adamawa-Ubangi	NA	NA	NA	NA	Sango	'Atlantic-Congo [atla1278]'	'North Volta-Congo [nort3149]'	'Adamawa-Ubangi [adam1258]'	'Ubangi [uban1244]'	'Ngbandi-Mongoba-Kazibati [ngba1290]'	'Ngbandic [ngba1280]'	'Nuclear Ngbandic [nucl1737]'	'Sangoic [sang1327]'	NA	NA	NA	NA	NA	NA	NA	NA	NA	'Sango [sang1328][sag]'	Sango534	Thornell1997Sango
468	E	NA	NA	FALSE	new	newa1246	Eurasia	86.2	27.75	Sino-Tibetan	Newaric	NA	NA	NA	Newar (Dolakha)	'Sino-Tibetan [sino1245]'	'Himalayish [hima1249]'	'Mahakiranti [maha1306]'	'Newaric [newa1245]'	'Newari [newa1246][new]'	NA	NA	NA	NA	NA	NA	NA	NA	NA	NA	NA	NA	NA	NewarDolakha441	Genetti2007Grammar
469	A	NA	NA	FALSE	kwi	awac1239	S America	-78.25	1.5	Barbacoan	NA	NA	NA	NA	Awa Pit	'Barbacoan [barb1265]'	'Unclassified Barbacoan [uncl1445]'	NA	NA	NA	NA	NA	NA	NA	NA	NA	NA	NA	NA	NA	NA	NA	'Awa-Cuaiquer [awac1239][kwi]'	AwaPit46	Curnow1997Grammar
471	A	NA	NA	FALSE	cof	colo1256	S America	-79.33	-1	Barbacoan	NA	NA	NA	NA	Tsafiki	'Barbacoan [barb1265]'	'Cayapa-Colorado [caya1244]'	NA	NA	NA	NA	NA	NA	NA	NA	NA	NA	NA	NA	NA	NA	NA	'Colorado [colo1256][cof]'	Tsafiki127	Dickinson2002Complex
475	A	NA	NA	FALSE	tri	trio1238	S America	-55.75	3.25	Cariban	NA	NA	NA	NA	Trió	'Cariban [cari1283]'	'Guianan [guia1242]'	'Taranoan [tara1324]'	'Tiriyoan [tiri1260]'	'Trio [trio1238][tri]'	NA	NA	NA	NA	NA	NA	NA	NA	NA	NA	NA	NA	NA	Trió636	Meira1999Grammar
480	A	main	NA	FALSE	amn	aman1265	Pacific	141.25	-3.58	Border	Waris	NA	NA	NA	Amanab	'Border [bord1247]'	'Warisic [wari1265]'	NA	NA	NA	NA	NA	NA	NA	NA	NA	NA	NA	NA	NA	NA	NA	'Amanab [aman1265][amn]'	Amanab23	Minch1992Amanab
486	A	main	NA	FALSE	kpx	moun1252	Pacific	147.5	-9	Koiarian	Koiaric	NA	NA	NA	Koiali (Mountain)	'Koiarian [koia1260]'	'Koiaric [koia1261]'	NA	NA	NA	NA	NA	NA	NA	NA	NA	NA	NA	NA	NA	NA	NA	'Mountain Koiali [moun1252][kpx]'	KoialiMountain419	Garland1980Mountain
488	A	main	NA	FALSE	bav	veng1238	Africa	10.42	6.12	Benue-Congo	Bantoid	Bantu (narrow)	NA	NA	Babungo	'Atlantic-Congo [atla1278]'	'Wide Grassfields [wide1239]'	'Narrow Grassfields [narr1282]'	'Ring [ring1243]'	'South Ring [sout2822]'	NA	NA	NA	NA	NA	NA	NA	NA	NA	NA	NA	NA	'Vengo [veng1238][bav]'	Babungo659	Schaub1985Babungo
493	A	NA	NA	FALSE	bsn	bara1380	S America	-70.67	-0.17	Tucánoan	NA	NA	NA	NA	Barasano	'Tucanoan [tuca1253]'	'Eastern Tucanoan [east2698]'	'Western Eastern Tucanoan [west2789]'	'Southern Eastern Tucanoan [sout3006]'	'Barasana-Eduria [bara1380][bsn]'	NA	NA	NA	NA	NA	NA	NA	NA	NA	NA	NA	NA	NA	Barasano57	Jonesetal1991Barasano
494	A	main	NA	FALSE	vie	viet1252	Eurasia	106.5	10.5	Austroasiatic	Eastern Mon-Khmer	Viet-Muong	Vietic	NA	Vietnamese	'Austroasiatic [aust1305]'	'Vietic [viet1250]'	'Viet-Muong [viet1251]'	'Vietnamese [viet1252][vie]'	NA	NA	NA	NA	NA	NA	NA	NA	NA	NA	NA	NA	NA	NA	Vietnamese660	Bisang1992Verb
497	A	NA	NA	FALSE	spp	supy1237	Africa	-5.58	11.5	Senufo	Northern Senufo	NA	NA	NA	Supyire	'Atlantic-Congo [atla1278]'	'North Volta-Congo [nort3149]'	'Senufo [senu1239]'	'Suppire-Mamara [supp1238]'	'Supyiric [supy1238]'	NA	NA	NA	NA	NA	NA	NA	NA	NA	NA	NA	NA	'Supyire Senoufo [supy1237][spp]'	Supyire586	Carlson1994Grammar
499	A	main	NA	FALSE	ape	buki1249	Pacific	143	-3.5	Torricelli	Kombio	Arapesh	NA	NA	Bukiyip	'Nuclear Torricelli [nucl1708]'	'Arapesh [arap1279]'	'Mufian-Bukiyip-Abu [mufi1239]'	'Bukiyip-Abu [buki1250]'	'Bukiyip [buki1249][ape]'	NA	NA	NA	NA	NA	NA	NA	NA	NA	NA	NA	NA	NA	Bukiyip88	Conradetal1991Outline
500	A	main	NA	FALSE	hnj	hmon1264	Eurasia	105	28	Miao-Yao	NA	NA	NA	NA	Hmong Njua	'Hmong-Mien [hmon1336]'	'Hmongic [hmon1337]'	'Nuclear Hmongic-Ho Ne [nucl1714]'	'Nuclear Hmongic [nucl1720]'	'West Hmongic [west2803]'	'Greater Chuanqiandian [grea1295]'	'Chuanqiandian [chua1248]'	'First Vernacular Hmong [firs1234]'	'Hua Miao [huam1250]'	NA	NA	NA	NA	NA	NA	NA	NA	'Hmong Njua [hmon1264][hnj]'	HmongNjua241	Harriehausen1990Hmong
502	A	NA	NA	FALSE	tur	nucl1301	Eurasia	35	39	Turkic	Common Turkic	Oghuz	NA	NA	Turkish	'Turkic [turk1311]'	'Common Turkic [comm1245]'	'Oghuz-Kipchak-Uyghur [oghu1246]'	'Oghuz [oghu1243]'	'West Oghuz [west2406]'	'Turkish [turk1305]'	'Nuclear Turkish [nucl1301][tur]'	NA	NA	NA	NA	NA	NA	NA	NA	NA	NA	NA	Turkish474	Kornfilt1997Turkish
503	A	NA	NA	FALSE	yaq	yaqu1251	N/C America	-110.25	27.5	Uto-Aztecan	Southern Uto-Aztecan	Sonoran	NA	NA	Yaqui	'Uto-Aztecan [utoa1244]'	'Southern Uto-Aztecan [sout3136]'	'Cahita [cahi1243]'	NA	NA	NA	NA	NA	NA	NA	NA	NA	NA	NA	NA	NA	NA	'Yaqui [yaqu1251][yaq]'	Yaqui705	Guerrero2004Syntax-semantic
504	A	NA	NA	FALSE	grb	greb1256	Africa	-8	5	Kru	Aizi	NA	NA	NA	Grebo	'Atlantic-Congo [atla1278]'	'Kru [krua1234]'	'Western Kru [west2485]'	'Grebo [greb1257]'	'Grebo-Liberian [greb1256]'	NA	NA	NA	NA	NA	NA	NA	NA	NA	NA	NA	NA	NA	Grebo209	Innes1966Introduction
505	A	main	NA	FALSE	dgz	daga1275	Pacific	149.33	-10	Dagan	NA	NA	NA	NA	Daga	'Dagan [daga1274]'	NA	NA	NA	NA	NA	NA	NA	NA	NA	NA	NA	NA	NA	NA	NA	NA	'Daga [daga1275][dgz]'	Daga135	Murane1974Daga
512	A	main	512_NONDISL	FALSE	apu	apur1254	S America	-67	-9	Arawakan	Apurina-Piro-Iñapari	NA	NA	NA	Apurina	'Arawakan [araw1281]'	'Southern Maipuran [sout3131]'	'Purus [puru1265]'	NA	NA	NA	NA	NA	NA	NA	NA	NA	NA	NA	NA	NA	NA	'Apurina [apur1254][apu]'	Apurina32	Facundes2000Language
514	A	main	NA	FALSE	ayr	cent2142	S America	-68.15	-16.5	Aymaran	NA	NA	NA	NA	Aymara	'Aymara [ayma1253]'	'Nuclear Aymara [nucl1667]'	NA	NA	NA	NA	NA	NA	NA	NA	NA	NA	NA	NA	NA	NA	NA	'Central Aymara [cent2142][ayr]'	Aymara103	Hardman2001Aymara
515	A	NA	NA	FALSE	bmi	bagi1246	Africa	16	11.67	Bongo-Bagirmi	NA	NA	NA	NA	Bagirmi	'Central Sudanic [cent2225]'	'Sara-Bongo-Bagirmi [sara1341]'	'SBB Occidental [sbbo1237]'	'Nuclear SBB Occidental [nucl1719]'	'Saraic [sara1349]'	'Bagirmic [bagi1248]'	'Bagirmi [bagi1246][bmi]'	NA	NA	NA	NA	NA	NA	NA	NA	NA	NA	NA	Bagirmi51	Stevenson1969Bagirmi
516	A	main	NA	FALSE	bam	bamb1269	Africa	-7.5	12.5	Mande	West Mande	NA	NA	NA	Bambara	'Mande [mand1469]'	'Western Mande [west2780]'	'Manding-Kpelle [mand1431]'	'Central Mande [cent2047]'	'Manding-Jogo [mand1432]'	'Manding-Vai [mand1433]'	'Manding-Mokole [mand1434]'	'Manding [mand1435]'	'East Manding [east2425]'	'Bambara [bamb1269][bam]'	NA	NA	NA	NA	NA	NA	NA	NA	Bambara53	Maiga2001Parlons
518	A	NA	NA	FALSE	brh	brah1256	Eurasia	67	28.5	Dravidian	North Dravidian	NA	NA	NA	Brahui	'Dravidian [drav1251]'	'North Dravidian [nort2698]'	'Brahui [brah1256][brh]'	NA	NA	NA	NA	NA	NA	NA	NA	NA	NA	NA	NA	NA	NA	NA	Brahui86	Andronov1980Brahui
520	A	main	NA	FALSE	chl	cahu1264	N/C America	-116.25	33.5	Uto-Aztecan	Northern Uto-Aztecan	NA	NA	NA	Cahuilla	'Uto-Aztecan [utoa1244]'	'Northern Uto-Aztecan [nort2953]'	'Californian Uto-Aztecan [cali1246]'	'Cupan [cupa1239]'	'Cahuilla-Cupeno [cahu1263]'	NA	NA	NA	NA	NA	NA	NA	NA	NA	NA	NA	NA	'Cahuilla [cahu1264][chl]'	Cahuilla93	Seiler1977Cahuilla
523	A	main	NA	FALSE	com	coma1245	N/C America	-101.5	33.5	Uto-Aztecan	Northern Uto-Aztecan	NA	NA	NA	Comanche	'Uto-Aztecan [utoa1244]'	'Northern Uto-Aztecan [nort2953]'	'Numic [numi1242]'	'Central Numic [cent2130]'	NA	NA	NA	NA	NA	NA	NA	NA	NA	NA	NA	NA	NA	'Comanche [coma1245][com]'	Comanche128	Wistrandetal1990Comanche
526	E	main	NA	FALSE	sja	epen1239	S America	-77	3	Chocó	NA	NA	NA	Southern Emberá dialect cluster	Epena Pedee	'Chocoan [choc1280]'	'Embera [embe1258]'	'San Juan [sanj1278]'	'Epena [epen1239][sja]'	NA	NA	NA	NA	NA	NA	NA	NA	NA	NA	NA	NA	NA	NA	EpenaPedee178	Harms1994Epena
527	A	NA	NA	FALSE	evn	even1259	Eurasia	125	56	Tungusic	Northern Tungusic	Northwestern Tungusic	NA	NA	Evenki	'Tungusic [tung1282]'	'Northern Tungusic [nort3147]'	'West Tungus [west2427]'	'Evenki [even1259][evn]'	NA	NA	NA	NA	NA	NA	NA	NA	NA	NA	NA	NA	NA	NA	Evenki184	Nedjalkov1997Evenki
528	A	main	NA	FALSE	grt	garo1247	Eurasia	90.5	25.67	Sino-Tibetan	Brahmaputran (Sal)	Bodo-Koch (Barish, Bodo-Garo)	NA	NA	Garo	'Sino-Tibetan [sino1245]'	'Brahmaputran [brah1260]'	'Bodo-Garo [bodo1279]'	'Garo [garo1247][grt]'	NA	NA	NA	NA	NA	NA	NA	NA	NA	NA	NA	NA	NA	NA	Garo199	Burling2003Garo
530	A	main	NA	TRUE	huz	hunz1247	Eurasia	46.23	42.16	Nakh-Daghestanian	Daghestanian	Tsezic	NA	NA	Hunzib	'Nakh-Daghestanian [nakh1245]'	'Daghestanian [dagh1238]'	'Avar-Andic-Tsezic [avar1255]'	'Tsezic [tsez1239]'	'East Tsezic [east2368]'	NA	NA	NA	NA	NA	NA	NA	NA	NA	NA	NA	NA	'Hunzib [hunz1247][huz]'	Hunzib249	vandenBerg1995Grammar
530	E	main	NA	TRUE	huz	hunz1247	Eurasia	46.23	42.16	Nakh-Daghestanian	Daghestanian	Tsezic	NA	NA	Hunzib	'Nakh-Daghestanian [nakh1245]'	'Daghestanian [dagh1238]'	'Avar-Andic-Tsezic [avar1255]'	'Tsezic [tsez1239]'	'East Tsezic [east2368]'	NA	NA	NA	NA	NA	NA	NA	NA	NA	NA	NA	NA	'Hunzib [hunz1247][huz]'	Hunzib248	vandenBerg1995Grammar
531	A	main	NA	FALSE	ibo	nucl1417	Africa	7.33	6	Benue-Congo	Igboid	NA	NA	NA	Igbo	'Atlantic-Congo [atla1278]'	'Igboid [igbo1258]'	'Igbo [igbo1259]'	'Nuclear Igbo [nucl1417][ibo]'	NA	NA	NA	NA	NA	NA	NA	NA	NA	NA	NA	NA	NA	NA	Igbo477	Uwalaaka1988Igbo
533	A	main	NA	FALSE	que	imba1240	S America	-78	0.33	Quechuan	NA	NA	NA	NA	Quechua (Imbabura)	'Quechuan [quec1387]'	'Quechua II [quec1388]'	'Quechua IIB [quec1384]'	'Colombia-Ecuador Quechua IIB [colo1257]'	NA	NA	NA	NA	NA	NA	NA	NA	NA	NA	NA	NA	NA	'Imbabura Highland Quichua [imba1240][qvi]'	QuechuaImbabura258	Cole1982Imbabura
534	A	main	NA	FALSE	irk	iraq1241	Africa	35.5	-4	Cushitic	Southern Cushitic	NA	NA	NA	Iraqw	'Afro-Asiatic [afro1255]'	'Cushitic [cush1243]'	'South Cushitic [sout3054]'	'West Rift South Cushitic [west2720]'	'Northern West Rift South Cushitic [nort3164]'	'Iraqw-Gorowa [iraq1240]'	'Iraqw [iraq1241][irk]'	NA	NA	NA	NA	NA	NA	NA	NA	NA	NA	NA	Iraqw261	Mous1993Grammar
535	A	NA	NA	FALSE	kan	nucl1305	Eurasia	76	14	Dravidian	South Dravidian	South Dravidian I	NA	NA	Kannada	'Dravidian [drav1251]'	'South Dravidian [sout3133]'	'South Dravidian I [sout3138]'	'Tamil-Kannada [tami1291]'	'Badaga-Kannada [bada1263]'	'Kannadoid [kann1259]'	'Kannada [kann1255]'	'Nuclear Kannada [nucl1305][kan]'	NA	NA	NA	NA	NA	NA	NA	NA	NA	NA	Kannada475	Sridhar1990Kannada
536	A	NA	NA	FALSE	hmt	hamt1247	Pacific	146.25	-7.5	Angan	NA	NA	NA	NA	Kapau	'Angan [anga1289]'	'Kapau-Menya [kapa1251]'	'Hamtai [hamt1247][hmt]'	NA	NA	NA	NA	NA	NA	NA	NA	NA	NA	NA	NA	NA	NA	NA	Kapau222	Oatesetal1968Kapau
540	A	main	NA	FALSE	kha	khas1269	Eurasia	92	25.5	Austroasiatic	Northern Mon-Khmer	Khasic	NA	NA	Khasi	'Austroasiatic [aust1305]'	'Khasi-Palaung [khas1273]'	'Khasian [khas1268]'	'Khasi-Pnar-Lyngngam [khas1274]'	'Khasi-Pnar [khas1275]'	'Khasi [khas1269][kha]'	NA	NA	NA	NA	NA	NA	NA	NA	NA	NA	NA	NA	Khasi301	Nagaraja1985Khasi
546	A	main	NA	FALSE	kfz	koro1298	Africa	-0.92	14.25	Gur	North Gur	NA	NA	NA	Koromfe	'Atlantic-Congo [atla1278]'	'North Volta-Congo [nort3149]'	'Gur [gura1261]'	'Central Gur [cent2243]'	'Northern Central Gur [nort2777]'	'Koromfe [koro1298][kfz]'	NA	NA	NA	NA	NA	NA	NA	NA	NA	NA	NA	NA	Koromfe324	Rennison1997Koromfe
550	A	main	NA	FALSE	lvk	lavu1241	Pacific	159.2	-9.08	Central Solomons	NA	NA	NA	NA	Lavukaleve	'Lavukaleve [lavu1241][lvk]'	NA	NA	NA	NA	NA	NA	NA	NA	NA	NA	NA	NA	NA	NA	NA	NA	'Lavukaleve [lavu1241][lvk]'	Lavukaleve358	Terrill1999Grammar
555	A	main	NA	FALSE	myh	maka1318	N/C America	-124.67	48.33	Wakashan	NA	NA	NA	NA	Makah	'Wakashan [waka1280]'	'Southern Wakashan [sout2981]'	NA	NA	NA	NA	NA	NA	NA	NA	NA	NA	NA	NA	NA	NA	NA	'Makah [maka1318][myh]'	Makah376	Davidson2002Studies
558	A	NA	NA	FALSE	unr	mund1320	Eurasia	84.67	23	Austroasiatic	Munda	Northern Munda	Kherwarian	NA	Mundari	'Austroasiatic [aust1305]'	'Mundaic [mund1335]'	'North Munda [nort3151]'	'Kherwarian [kher1245]'	'Mundaric [mund1336]'	'Ho-Mundari [homu1234]'	NA	NA	NA	NA	NA	NA	NA	NA	NA	NA	NA	'Mundari [mund1320][unr]'	Mundari423	Osada1992Reference
559	A	main	559_defaultVSO	FALSE	mur	murl1244	Africa	33.5	6.5	Surmic	NA	NA	NA	NA	Murle	'Surmic [surm1244]'	'South Surmic [sout2836]'	'Southwest Surmic [sout2838]'	'Didinga-Murle [didi1256]'	'Murle [murl1244][mur]'	NA	NA	NA	NA	NA	NA	NA	NA	NA	NA	NA	NA	NA	Murle425	Arensen1982Murle
567	E	main	NA	FALSE	shp	ship1254	S America	-75	-7.5	Pano-Tacanan	Panoan	NA	NA	NA	Shipibo-Konibo	'Panoan [pano1256]'	'Mainline Pano [main1279]'	'Pano Nawa [pano1257]'	'Chama subgroup [cham1314]'	'Shipibo-Konibo-Kapanawa [ship1253]'	'Shipibo-Conibo [ship1254][shp]'	NA	NA	NA	NA	NA	NA	NA	NA	NA	NA	NA	NA	ShipiboKonibo551	Valenzuela2010Ergativity
568	A	main	NA	FALSE	pom	sout2982	N/C America	-122.8	38.5	Pomoan	NA	NA	NA	NA	Pomo (Southeastern)	'Pomoan [pomo1273]'	NA	NA	NA	NA	NA	NA	NA	NA	NA	NA	NA	NA	NA	NA	NA	NA	'Southeastern Pomo [sout2982][pom]'	PomoSoutheastern574	Moshinsky1974Grammar
569	A	NA	NA	FALSE	spa	stan1288	Eurasia	-4	40	Indo-European	Italic-Celtic	Italic	NA	NA	Spanish	'Indo-European [indo1319]'	'Italic [ital1284]'	'Latino-Faliscan [lati1262]'	'Romance [roma1334]'	'Italo-Western Romance [ital1285]'	'Western Romance [west2813]'	'Shifted Western Romance [shif1234]'	'Southwestern Shifted Romance [sout3183]'	'West Ibero-Romance [west2838]'	'Castilic [cast1243]'	'Standard Spanish [stan1288][spa]'	NA	NA	NA	NA	NA	NA	NA	Spanish577	Zagona2002Syntax
572	A	main	NA	FALSE	nhg	tete1251	N/C America	-99	19.67	Uto-Aztecan	Southern Uto-Aztecan	Aztecan	NA	NA	Nahuatl (Tetelcingo)	'Uto-Aztecan [utoa1244]'	'Southern Uto-Aztecan [sout3136]'	'Corachol-Aztecan [cora1261]'	'Aztec [azte1234]'	'Western Nahuatl [west2809]'	'Central Nahuatl [cent2258]'	NA	NA	NA	NA	NA	NA	NA	NA	NA	NA	NA	'Tetelcingo Nahuatl [tete1251][nhg]'	NahuatlTetelcingo616	Pittman1954Grammar
580	E	main	NA	TRUE	yii	yidi1250	Pacific	145.75	-17	Pama-Nyungan	Yidinyic	NA	NA	NA	Yidiny	'Pama-Nyungan [pama1250]'	'Yimidhirr-Yalanji-Yidinic [yimi1234]'	'Yidinic [yidi1249]'	'Yidiny [yidi1250][yii]'	NA	NA	NA	NA	NA	NA	NA	NA	NA	NA	NA	NA	NA	NA	Yidiny710	Dixon1977Grammar
580	A	main	NA	TRUE	yii	yidi1250	Pacific	145.75	-17	Pama-Nyungan	Yidinyic	NA	NA	NA	Yidiny	'Pama-Nyungan [pama1250]'	'Yimidhirr-Yalanji-Yidinic [yimi1234]'	'Yidinic [yidi1249]'	'Yidiny [yidi1250][yii]'	NA	NA	NA	NA	NA	NA	NA	NA	NA	NA	NA	NA	NA	NA	Yidiny711	Dixon1977Grammar
581	A	NA	NA	FALSE	zul	zulu1248	Africa	30	-30	Benue-Congo	Bantoid	Bantu (narrow)	NA	NA	Zulu	'Atlantic-Congo [atla1278]'	[ngun1267]'	'Nguni {S.40	'Zunda [zund1234]'	'Zulu [zulu1248][zul]'	NA	NA	NA	NA	NA	NA	NA	NA	NA	NA	NA	NA	NA	Zulu723	Buell2005Issues
583	A	NA	NA	FALSE	heb	hebr1245	Eurasia	34.83	31.5	Semitic	West Semitic	Central (West Semitic)	South-Central Semitic	Canaanitic	Hebrew (Modern)	'Afro-Asiatic [afro1255]'	'Semitic [semi1276]'	'West Semitic [west2786]'	'Central Semitic [cent2236]'	'Northwest Semitic [nort3165]'	'Canaanite [cana1267]'	'Hebrewic [hebr1246]'	'Hebrew [hebr1245][heb]'	NA	NA	NA	NA	NA	NA	NA	NA	NA	NA	HebrewModern229	Glinert1989Grammar
608	A	main	NA	FALSE	chm	mari1278	Eurasia	48	56.6	Uralic	Finno-Ugric	Finno-Permian	Finno-Volgaic	Maric	Mari	'Uralic [ural1272]'	'Mari [mari1278]'	NA	NA	NA	NA	NA	NA	NA	NA	NA	NA	NA	NA	NA	NA	NA	NA	Mari393	Alhoniemi1993Grammatik
614	A	main	NA	FALSE	khm	cent1989	Eurasia	105	12.5	Austroasiatic	Eastern Mon-Khmer	Khmeric	NA	NA	Cambodian	'Austroasiatic [aust1305]'	'Khmeric [khme1253]'	'Central Khmer [cent1989][khm]'	NA	NA	NA	NA	NA	NA	NA	NA	NA	NA	NA	NA	NA	NA	NA	Cambodian101	Sakamoto2005Case
616	A	main	NA	FALSE	coc	coco1261	N/C America	-115	32.33	Yuman	NA	NA	NA	NA	Cocopa	'Cochimi-Yuman [coch1271]'	'Yuman [yuma1250]'	'General Yuman [gene1244]'	'Delta-Californian Yuman [delt1253]'	NA	NA	NA	NA	NA	NA	NA	NA	NA	NA	NA	NA	NA	'Cocopa [coco1261][coc]'	Cocopa126	Crawford1989Cocopa
618	A	main	NA	FALSE	akz	alab1237	N/C America	-87.42	32.33	Muskogean	NA	NA	NA	NA	Alabama	'Muskogean [musk1252]'	'Alabaman-Koasati [alab1247]'	NA	NA	NA	NA	NA	NA	NA	NA	NA	NA	NA	NA	NA	NA	NA	'Alabama [alab1237][akz]'	Alabama16	Lupardus1982Language
629	E	NA	NA	FALSE	chx	chan1310	Eurasia	83.42	28.58	Sino-Tibetan	Bodic	Tamangic (TGTM)	NA	NA	Chantyal	'Sino-Tibetan [sino1245]'	'Bodic [bodi1256]'	'Kaike-Ghale-Tamangic [kaik1248]'	'Ghale-Tamangic [ghal1247]'	'Tamangic [tama1367]'	'Gurungic [guru1260]'	'Thakali-Chantyal [thak1244]'	NA	NA	NA	NA	NA	NA	NA	NA	NA	NA	'Chantyal [chan1310][chx]'	Chantyal105	Noonan2003Chantyal
632	E	main	NA	FALSE	vay	wayu1241	Eurasia	86	27.25	Sino-Tibetan	Kiranti	Western Kiranti	Northwestern Kiranti	NA	Hayu	'Sino-Tibetan [sino1245]'	'Himalayish [hima1249]'	'Mahakiranti [maha1306]'	'Kiranti [kira1253]'	'Western Kiranti [west2424]'	'Northwestern Kiranti [nort2730]'	NA	NA	NA	NA	NA	NA	NA	NA	NA	NA	NA	'Wayu [wayu1241][vay]'	Hayu678	Michailovsky1988Langue
634	A	main	NA	FALSE	kmb	kimb1241	Eurasia	87.5	24.5	Dravidian	North Dravidian	NA	NA	NA	Malto	'Atlantic-Congo [atla1278]'	'Mbundu {H.20	'Kimbundu [kimb1241][kmb]'	NA	NA	NA	NA	NA	NA	NA	NA	NA	NA	NA	NA	NA	NA	NA	Malto308	Steever1998Malto
635	A	main	NA	FALSE	sat	sant1410	Eurasia	87	24.5	Austroasiatic	Munda	Northern Munda	Kherwarian	NA	Santali	'Austroasiatic [aust1305]'	'Mundaic [mund1335]'	'North Munda [nort3151]'	'Kherwarian [kher1245]'	'Santalic [sant1457]'	'Santali [sant1410][sat]'	NA	NA	NA	NA	NA	NA	NA	NA	NA	NA	NA	NA	Santali535	Neukom2001Santali
637	E	main	NA	FALSE	ybi	sout2734	Eurasia	87.3	27.5	Sino-Tibetan	Kiranti	Central-Eastern Kiranti	Eastern Kiranti	Upper Arun	Yamphu	'Sino-Tibetan [sino1245]'	'Himalayish [hima1249]'	'Mahakiranti [maha1306]'	'Kiranti [kira1253]'	'Eastern Kiranti [east2719]'	'Upper Arun [uppe1412]'	'Lohorung-Yamphu [loho1238]'	'Southern Lorung [sout2734][lrr]'	NA	NA	NA	NA	NA	NA	NA	NA	NA	NA	Yamphu569	Rutgers1998Yamphu
640	E	NA	NA	FALSE	new	newa1246	Eurasia	85.5	27.67	Sino-Tibetan	Newaric	NA	NA	NA	Newar (Kathmandu)	'Sino-Tibetan [sino1245]'	'Himalayish [hima1249]'	'Mahakiranti [maha1306]'	'Newaric [newa1245]'	'Newari [newa1246][new]'	NA	NA	NA	NA	NA	NA	NA	NA	NA	NA	NA	NA	NA	NewarKathmandu442	Hargreaves2003Kathmandu
642	A	NA	NA	FALSE	arz	egyp1253	Africa	31	30	Semitic	West Semitic	Central (West Semitic)	South-Central Semitic	Arabic	Arabic (Egyptian)	'Afro-Asiatic [afro1255]'	'Semitic [semi1276]'	'West Semitic [west2786]'	'Central Semitic [cent2236]'	'Arabian [arab1394]'	'Arabic [arab1395]'	'Egyptic Arabic [egyp1251]'	'Egypto-Sudanic Arabic [egyp1254]'	'Egyptian Arabic [egyp1253][arz]'	NA	NA	NA	NA	NA	NA	NA	NA	NA	ArabicEgyptian171	Ryding2005Reference
643	A	NA	NA	FALSE	kiz	kisi1243	Africa	-10.1	8.5	South Atlantic	NA	NA	NA	NA	Kisi	'Atlantic-Congo [atla1278]'	'Southern Tanzania Highlands Bantu [sout3185]'	'Kisi-Pangwa [kisi1244]'	NA	NA	NA	NA	NA	NA	NA	NA	NA	NA	NA	NA	NA	NA	'Kisi [kisi1243][kiz]'	Kisi312	Childs1988Phonology
645	A	main	NA	FALSE	had	hata1243	Pacific	134	-1	Hatam	NA	NA	NA	NA	Hatam	'Hatam-Mansim [hata1242]'	'Hatam [hata1243][had]'	NA	NA	NA	NA	NA	NA	NA	NA	NA	NA	NA	NA	NA	NA	NA	NA	Hatam225	Reesink1999Grammar
648	A	main	648_IND	FALSE	bor	boro1282	S America	-50	-13	Macro-Ge	Bororo	NA	NA	NA	Bororo	'Bororoan [boro1281]'	NA	NA	NA	NA	NA	NA	NA	NA	NA	NA	NA	NA	NA	NA	NA	NA	'Bororo [boro1282][bor]'	Bororo85	Crowell1979Grammar
649	A	main	NA	FALSE	jek	jeri1242	Africa	-5.67	9.5	Mande	West Mande	NA	NA	NA	Jeli	'Mande [mand1469]'	'Western Mande [west2780]'	'Manding-Kpelle [mand1431]'	'Central Mande [cent2047]'	'Manding-Jogo [mand1432]'	'Jogo-Jeri [jogo1241]'	'Jeri [jeri1241]'	NA	NA	NA	NA	NA	NA	NA	NA	NA	NA	'Jeri Kuo [jeri1242][jek]'	Jeli269	Trobs1998Funktionale
655	A	NA	NA	TRUE	gup	gunw1252	Pacific	133.75	-12.5	Gunwingguan	NA	NA	NA	NA	Mayali	'Gunwinyguan [gunw1250]'	'Marne [marn1242]'	'Central Gunwinyguan [cent2231]'	'Gunwinggu [gunw1252][gup]'	NA	NA	NA	NA	NA	NA	NA	NA	NA	NA	NA	NA	NA	NA	Mayali217	Evans2003Bininj1
655	E	NA	NA	TRUE	gup	gunw1252	Pacific	133.75	-12.5	Gunwingguan	NA	NA	NA	NA	Mayali	'Gunwinyguan [gunw1250]'	'Marne [marn1242]'	'Central Gunwinyguan [cent2231]'	'Gunwinggu [gunw1252][gup]'	NA	NA	NA	NA	NA	NA	NA	NA	NA	NA	NA	NA	NA	NA	Mayali216	Evans2003Bininj1
656	A	NA	NA	FALSE	khe	koro1312	Pacific	140	-5.25	Macro-Ok	Awyu-Dumut	NA	NA	NA	Korowai	'Nuclear Trans New Guinea [nucl1709]'	'Central and South New Guinea [cent2116]'	'Greater Awyu [grea1275]'	'Becking-Dawi [beck1235]'	NA	NA	NA	NA	NA	NA	NA	NA	NA	NA	NA	NA	NA	'Korowai [koro1312][khe]'	Korowai325	vanEnketal1997Korowai
658	E	main	NA	TRUE	jao	yany1243	Pacific	137.17	-16.42	Pama-Nyungan	Warluwarric	NA	NA	NA	Yanyuwa	'Pama-Nyungan [pama1250]'	'Ngarna [ngar1290]'	NA	NA	NA	NA	NA	NA	NA	NA	NA	NA	NA	NA	NA	NA	NA	'Yanyuwa [yany1243][jao]'	Yanyuwa703	Bradley1992Yanyuwa
658	A	main	NA	TRUE	jao	yany1243	Pacific	137.17	-16.42	Pama-Nyungan	Warluwarric	NA	NA	NA	Yanyuwa	'Pama-Nyungan [pama1250]'	'Ngarna [ngar1290]'	NA	NA	NA	NA	NA	NA	NA	NA	NA	NA	NA	NA	NA	NA	NA	'Yanyuwa [yany1243][jao]'	Yanyuwa704	Bradley1992Yanyuwa
659	A	main	NA	TRUE	mwp	kala1377	Pacific	142.12	-10.12	Pama-Nyungan	Kala Lagaw La	NA	NA	NA	Kala Lagaw La	'Pama-Nyungan [pama1250]'	'Kala Lagaw Ya [kala1377][mwp]'	NA	NA	NA	NA	NA	NA	NA	NA	NA	NA	NA	NA	NA	NA	NA	NA	KalaLagawLa279	Comrie1981Ergativity
659	E	main	NA	TRUE	mwp	kala1377	Pacific	142.12	-10.12	Pama-Nyungan	Kala Lagaw La	NA	NA	NA	Kala Lagaw La	'Pama-Nyungan [pama1250]'	'Kala Lagaw Ya [kala1377][mwp]'	NA	NA	NA	NA	NA	NA	NA	NA	NA	NA	NA	NA	NA	NA	NA	NA	KalaLagawLa278	Comrie1981Ergativity
660	E	main	NA	TRUE	bdy	band1339	Pacific	153	-28.75	Pama-Nyungan	Bandjalangic	NA	NA	NA	Bandjalang	'Pama-Nyungan [pama1250]'	'Southeastern Pama-Nyungan [sout3135]'	'New South Wales Pama-Nyungan [news1235]'	'Durubal-Bandjalang [duru1250]'	'Bandjalangic [band1357]'	'Bandjalang [band1339][bdy]'	NA	NA	NA	NA	NA	NA	NA	NA	NA	NA	NA	NA	Bandjalang54	Crowley1978Middle
660	A	main	NA	TRUE	bdy	band1339	Pacific	153	-28.75	Pama-Nyungan	Bandjalangic	NA	NA	NA	Bandjalang	'Pama-Nyungan [pama1250]'	'Southeastern Pama-Nyungan [sout3135]'	'New South Wales Pama-Nyungan [news1235]'	'Durubal-Bandjalang [duru1250]'	'Bandjalangic [band1357]'	'Bandjalang [band1339][bdy]'	NA	NA	NA	NA	NA	NA	NA	NA	NA	NA	NA	NA	Bandjalang55	Crowley1978Middle
662	A	NA	NA	FALSE	apt	apat1240	Eurasia	93.75	27.5	Sino-Tibetan	Tani	Western Tani	NA	NA	Apatani	'Sino-Tibetan [sino1245]'	'Macro-Tani [macr1268]'	'Tani [tani1259]'	'Western Tani [west2797]'	NA	NA	NA	NA	NA	NA	NA	NA	NA	NA	NA	NA	NA	'Apatani [apat1240][apt]'	Apatani31	Abraham1985Apatani
663	E	NA	NA	FALSE	kac	kach1280	Eurasia	103	25.5	Sino-Tibetan	Nungish	NA	NA	NA	Dulong	'Sino-Tibetan [sino1245]'	'Brahmaputran [brah1260]'	'Jingpho-Luish [jing1259]'	'Jingpho [jing1260]'	'Kachin [kach1280][kac]'	NA	NA	NA	NA	NA	NA	NA	NA	NA	NA	NA	NA	NA	Dulong272	LaPolla2003Dulong
664	E	main	NA	TRUE	kjl	west2420	Eurasia	82.75	28.5	Sino-Tibetan	Remnant Himalayish	NA	NA	NA	Kham	'Sino-Tibetan [sino1245]'	'Himalayish [hima1249]'	'Mahakiranti [maha1306]'	'Kham-Magar-Chepang [kham1285]'	'Kham [kham1286]'	'Western Parbate Kham [west2420][kjl]'	NA	NA	NA	NA	NA	NA	NA	NA	NA	NA	NA	NA	Kham681	Watters2002Grammar
664	A	main	NA	TRUE	kjl	west2420	Eurasia	82.75	28.5	Sino-Tibetan	Remnant Himalayish	NA	NA	NA	Kham	'Sino-Tibetan [sino1245]'	'Himalayish [hima1249]'	'Mahakiranti [maha1306]'	'Kham-Magar-Chepang [kham1285]'	'Kham [kham1286]'	'Western Parbate Kham [west2420][kjl]'	NA	NA	NA	NA	NA	NA	NA	NA	NA	NA	NA	NA	Kham682	Watters2002Grammar
667	E	main	NA	TRUE	tdh	thul1246	Eurasia	86.67	27.43	Sino-Tibetan	Kiranti	Midwestern Kiranti	NA	NA	Thulung (Mukli)	'Sino-Tibetan [sino1245]'	'Himalayish [hima1249]'	'Mahakiranti [maha1306]'	'Kiranti [kira1253]'	'Western Kiranti [west2424]'	'Thulung [thul1246][tdh]'	NA	NA	NA	NA	NA	NA	NA	NA	NA	NA	NA	NA	ThulungMukli621	Lahaussois2002Aspects
667	A	main	NA	TRUE	tdh	thul1246	Eurasia	86.67	27.43	Sino-Tibetan	Kiranti	Midwestern Kiranti	NA	NA	Thulung (Mukli)	'Sino-Tibetan [sino1245]'	'Himalayish [hima1249]'	'Mahakiranti [maha1306]'	'Kiranti [kira1253]'	'Western Kiranti [west2424]'	'Thulung [thul1246][tdh]'	NA	NA	NA	NA	NA	NA	NA	NA	NA	NA	NA	NA	ThulungMukli622	Lahaussois2002Aspects
669	A	main	NA	FALSE	kbk	gras1249	Pacific	147.33	-9.5	Koiarian	Koiaric	NA	NA	NA	Koiari	'Koiarian [koia1260]'	'Koiaric [koia1261]'	'Koita-Koiari [koit1243]'	'Grass Koiari [gras1249][kbk]'	NA	NA	NA	NA	NA	NA	NA	NA	NA	NA	NA	NA	NA	NA	Koiari208	Dutton1996Koiari
673	E	main	NA	FALSE	pbh	enap1235	S America	-66	6.5	Cariban	NA	NA	NA	NA	Panare	'Cariban [cari1283]'	'Venezuelan [vene1261]'	'Pemong-Panare [pemo1246]'	NA	NA	NA	NA	NA	NA	NA	NA	NA	NA	NA	NA	NA	NA	'E\'napa Woromaipu [enap1235][pbh]'	Panare176	Douradoetal2008Object
674	A	main	NA	TRUE	lif	limb1266	Eurasia	87.75	27.17	Sino-Tibetan	Kiranti	Central-Eastern Kiranti	Eastern Kiranti	Limbu	Limbu	'Sino-Tibetan [sino1245]'	'Himalayish [hima1249]'	'Mahakiranti [maha1306]'	'Kiranti [kira1253]'	'Limbu [limb1266][lif]'	NA	NA	NA	NA	NA	NA	NA	NA	NA	NA	NA	NA	NA	Limbu365	Driem1987Grammar
674	E	main	NA	TRUE	lif	limb1266	Eurasia	87.75	27.17	Sino-Tibetan	Kiranti	Central-Eastern Kiranti	Eastern Kiranti	Limbu	Limbu	'Sino-Tibetan [sino1245]'	'Himalayish [hima1249]'	'Mahakiranti [maha1306]'	'Kiranti [kira1253]'	'Limbu [limb1266][lif]'	NA	NA	NA	NA	NA	NA	NA	NA	NA	NA	NA	NA	NA	Limbu364	Driem1987Grammar
676	E	main	676_PTCP	FALSE	kur	khor1267	Eurasia	42	38	Indo-European	Indo-Iranian	Iranian	Northwest Iranian	Kurdish	Kurmanjî	'Indo-European [indo1319]'	'Indo-Iranian [indo1320]'	'Iranian [iran1269]'	'Western Iranian [west2794]'	'Northwestern Iranian [nort3177]'	'Kermanic [kerm1246]'	'Kurdish [kurd1259]'	'Northern Kurdish [nort2641][kmr]'	NA	NA	NA	NA	NA	NA	NA	NA	NA	'Khorasani Kurmanji [khor1267]'	Kurmanjî303	Dorleijn1996Decay
676	A	main	676_NPTCP	FALSE	kur	khor1267	Eurasia	42	38	Indo-European	Indo-Iranian	Iranian	Northwest Iranian	Kurdish	Kurmanjî	'Indo-European [indo1319]'	'Indo-Iranian [indo1320]'	'Iranian [iran1269]'	'Western Iranian [west2794]'	'Northwestern Iranian [nort3177]'	'Kermanic [kerm1246]'	'Kurdish [kurd1259]'	'Northern Kurdish [nort2641][kmr]'	NA	NA	NA	NA	NA	NA	NA	NA	NA	'Khorasani Kurmanji [khor1267]'	Kurmanjî302	Dorleijn1996Decay
678	A	NA	NA	FALSE	bul	bulg1262	Eurasia	25	42.5	Indo-European	Balto-Slavic	Slavic	South Slavic	NA	Bulgarian	'Indo-European [indo1319]'	'Balto-Slavic [balt1263]'	'Slavic [slav1255]'	'South Slavic [sout3147]'	'Eastern South Slavic [east2269]'	'Macedo-Bulgarian [mace1252]'	'Bulgarian [bulg1262][bul]'	NA	NA	NA	NA	NA	NA	NA	NA	NA	NA	NA	Bulgarian89	Feuillet1995Bulgare
679	A	NA	NA	FALSE	udm	udmu1245	Eurasia	52.5	57.5	Uralic	Finno-Ugric	Finno-Permian	Permian	NA	Udmurt	'Uralic [ural1272]'	'Permian [perm1256]'	'Udmurt [udmu1245][udm]'	NA	NA	NA	NA	NA	NA	NA	NA	NA	NA	NA	NA	NA	NA	NA	Udmurt648	Winkler2001Udmurt
681	A	NA	NA	FALSE	kca	khan1273	Eurasia	65	65	Uralic	Finno-Ugric	Ugric	Ob-Ugric	NA	Khanty	'Uralic [ural1272]'	'Khanty [khan1273][kca]'	NA	NA	NA	NA	NA	NA	NA	NA	NA	NA	NA	NA	NA	NA	NA	NA	Khanty299	Filchenko2007Grammar
686	A	main	NA	FALSE	dal	daha1245	Africa	40.5	-2.33	Cushitic	Southern Cushitic	NA	NA	NA	Dahalo	'Afro-Asiatic [afro1255]'	'Cushitic [cush1243]'	'East Cushitic [east2699]'	NA	NA	NA	NA	NA	NA	NA	NA	NA	NA	NA	NA	NA	NA	'Dahalo [daha1245][dal]'	Dahalo136	Tosco1991Grammatical
687	A	main	NA	FALSE	hop	hopi1249	N/C America	-110	36	Uto-Aztecan	Northern Uto-Aztecan	NA	NA	NA	Hopi	'Uto-Aztecan [utoa1244]'	'Northern Uto-Aztecan [nort2953]'	NA	NA	NA	NA	NA	NA	NA	NA	NA	NA	NA	NA	NA	NA	NA	'Hopi [hopi1249][hop]'	Hopi242	Jeanne1978Aspects
688	A	NA	NA	FALSE	crn	elna1235	N/C America	-104.83	22.17	Uto-Aztecan	Southern Uto-Aztecan	Sonoran	NA	NA	Cora	'Uto-Aztecan [utoa1244]'	'Southern Uto-Aztecan [sout3136]'	'Corachol-Aztecan [cora1261]'	'Corachol [cora1259]'	'Coran [cora1260]'	'El Nayar Cora [elna1235][crn]'	NA	NA	NA	NA	NA	NA	NA	NA	NA	NA	NA	NA	Cora174	Casad1984Cora
717	A	NA	NA	FALSE	koi	komi1269	Eurasia	54.5	59.5	Uralic	Finno-Ugric	Finno-Permian	Permian	NA	Komi (Permyak)	'Uralic [ural1272]'	'Permian [perm1256]'	'Komi [komi1267]'	'Komi-Permyak [komi1269][koi]'	NA	NA	NA	NA	NA	NA	NA	NA	NA	NA	NA	NA	NA	NA	KomiPermyak320	Batalova1993Komi-permiatskij
718	A	main	NA	FALSE	pao	nort2954	N/C America	-118	42	Uto-Aztecan	Northern Uto-Aztecan	Numic	NA	NA	Paiute (Northern)	'Uto-Aztecan [utoa1244]'	'Northern Uto-Aztecan [nort2953]'	'Numic [numi1242]'	'Western Numic [west2621]'	'Northern Paiute [nort2954][pao]'	NA	NA	NA	NA	NA	NA	NA	NA	NA	NA	NA	NA	NA	PaiuteNorthern468	Thornes2003Northern
722	E	main	NA	TRUE	cng	nort2722	Eurasia	102.67	32	Sino-Tibetan	Qiangic	NA	NA	NA	Qiang	'Sino-Tibetan [sino1245]'	'Burmo-Qiangic [burm1265]'	'Na-Qiangic [naqi1236]'	'Qiangic [qian1263]'	'Qiang [qian1264]'	'Northern Qiang [nort2722][cng]'	NA	NA	NA	NA	NA	NA	NA	NA	NA	NA	NA	NA	Qiang459	LaPolla2003Grammar
722	A	main	NA	TRUE	cng	nort2722	Eurasia	102.67	32	Sino-Tibetan	Qiangic	NA	NA	NA	Qiang	'Sino-Tibetan [sino1245]'	'Burmo-Qiangic [burm1265]'	'Na-Qiangic [naqi1236]'	'Qiangic [qian1263]'	'Qiang [qian1264]'	'Northern Qiang [nort2722][cng]'	NA	NA	NA	NA	NA	NA	NA	NA	NA	NA	NA	NA	Qiang458	LaPolla2003Grammar
725	A	NA	NA	FALSE	ita	ital1282	Eurasia	12	43	Indo-European	Italic-Celtic	Italic	NA	NA	Italian	'Indo-European [indo1319]'	'Italic [ital1284]'	'Latino-Faliscan [lati1262]'	'Romance [roma1334]'	'Italo-Western Romance [ital1285]'	'Italo-Dalmatian [ital1286]'	'Italian Romance [ital1287]'	'Italian [ital1282][ita]'	NA	NA	NA	NA	NA	NA	NA	NA	NA	NA	Italian262	Proudfootetal2005Modern
726	A	NA	NA	FALSE	cat	stan1289	Eurasia	2	41.75	Indo-European	Italic-Celtic	Italic	NA	NA	Catalan (Standard)	'Indo-European [indo1319]'	'Italic [ital1284]'	'Latino-Faliscan [lati1262]'	'Romance [roma1334]'	'Italo-Western Romance [ital1285]'	'Western Romance [west2813]'	'Shifted Western Romance [shif1234]'	'Southwestern Shifted Romance [sout3183]'	NA	NA	NA	NA	NA	NA	NA	NA	NA	'Standard Catalan [stan1289][cat]'	CatalanStandard578	Wheeleretal1999Catalan
727	A	NA	NA	FALSE	srd	sard1257	Eurasia	9	40	Indo-European	Italic-Celtic	Italic	NA	NA	Sardinian	'Indo-European [indo1319]'	'Italic [ital1284]'	'Latino-Faliscan [lati1262]'	'Romance [roma1334]'	'Southern Romance [sout3158]'	'Sardo-Corsican [sard1256]'	'Sardinian [sard1257]'	NA	NA	NA	NA	NA	NA	NA	NA	NA	NA	NA	Sardinian537	Jones1993Sardinian
738	A	main	NA	FALSE	eve	even1260	Eurasia	130	68	Tungusic	Northern Tungusic	Northeastern Tungusic	NA	NA	Even	'Tungusic [tung1282]'	'Northern Tungusic [nort3147]'	'Even [even1260][eve]'	NA	NA	NA	NA	NA	NA	NA	NA	NA	NA	NA	NA	NA	NA	NA	Even185	Malchukov1995Even
740	A	NA	NA	FALSE	kik	kiku1240	Africa	36.75	-0.75	Benue-Congo	Bantoid	Bantu (narrow)	NA	NA	Kikuyu	'Atlantic-Congo [atla1278]'	'Western Lakes Bantu [west2842]'	'Central Kenya Bantu [cent2274]'	'Western Central Kenya Bantu [west2840]'	'Kikuyu-Embu [kiku1241]'	'Kikuyu [kiku1240][kik]'	NA	NA	NA	NA	NA	NA	NA	NA	NA	NA	NA	NA	Kikuyu306	Mugane1997Paradigmatic
748	A	NA	NA	FALSE	aze	azer1255	Eurasia	48.5	40.5	Turkic	Common Turkic	Oghuz	NA	NA	Azerbaijani	'Turkic [turk1311]'	'Common Turkic [comm1245]'	'Oghuz-Kipchak-Uyghur [oghu1246]'	'Oghuz [oghu1243]'	'West Oghuz [west2406]'	'Azerbaijani [azer1255]'	NA	NA	NA	NA	NA	NA	NA	NA	NA	NA	NA	NA	Azerbaijani49	Schonig1998Azerbaijanian
750	A	NA	NA	FALSE	tzm	cent2194	Africa	-1.5	32.5	Berber	NA	NA	NA	Berber	Berber (Figuig)	'Afro-Asiatic [afro1255]'	'Berber [berb1260]'	'Northern Berber [nort3053]'	'Atlas Berber [atla1275]'	'Central Atlas Tamazight [cent2194][tzm]'	NA	NA	NA	NA	NA	NA	NA	NA	NA	NA	NA	NA	NA	BerberFiguig104	Kossmann1997Grammaire
752	A	NA	NA	FALSE	adi	damu1236	Eurasia	94.67	28.5	Sino-Tibetan	Tani	Eastern Tani	NA	NA	Bokar	'Sino-Tibetan [sino1245]'	'Macro-Tani [macr1268]'	'Tani [tani1259]'	'Eastern Tani [east2361]'	'Damu = Bori = Adi [damu1236][adi]'	NA	NA	NA	NA	NA	NA	NA	NA	NA	NA	NA	NA	NA	Bokar137	Sun2003Tani
763	A	main	NA	FALSE	doc	nort2735	Eurasia	109	27	Tai-Kadai	NA	NA	NA	NA	Dong	'Tai-Kadai [taik1256]'	'Kam-Tai [kamt1241]'	'Kam-Sui [kams1241]'	'Mulam-Kam [mula1252]'	'Kamic [kami1255]'	'Northern Kam [nort2734]'	NA	NA	NA	NA	NA	NA	NA	NA	NA	NA	NA	'Northern Dong [nort2735][doc]'	Dong463	Longetal1998Dong
785	A	NA	NA	FALSE	yab	yuhu1238	S America	-69.83	0.42	Máko	NA	NA	NA	NA	Máko	'Nadahup [nada1235]'	'Eastern Nadahup [east2549]'	'Hup-Yuhup [hupy1235]'	NA	NA	NA	NA	NA	NA	NA	NA	NA	NA	NA	NA	NA	NA	'Yuhup [yuhu1238][yab]'	Máko719	Ospina2002Structures
791	A	NA	NA	FALSE	mon	mong1331	Eurasia	117	49	Mongolic	NA	NA	NA	NA	Khamnigan	'Mongolic [mong1329]'	'Eastern Mongolic [oira1260]'	'Oirat-Khalkha [oira1264]'	'Khalkha-Buriat [khal1273]'	'Mongolian [mong1331]'	NA	NA	NA	NA	NA	NA	NA	NA	NA	NA	NA	NA	NA	Khamnigan415	Janhunen2003Khamnigan
808	A	main	NA	TRUE	wth	wath1238	Pacific	144	-38	Pama-Nyungan	Kulinic	NA	NA	NA	Wathawurrung	'Pama-Nyungan [pama1250]'	'Southeastern Pama-Nyungan [sout3135]'	'Victorian Pama-Nyungan [vict1234]'	'Kulin-Bunganditj [kuli1256]'	'Kulin [kuli1251]'	'Nuclear Kulin [nucl1335]'	NA	NA	NA	NA	NA	NA	NA	NA	NA	NA	NA	'Wathawurrung [wath1238]'	Wathawurrung674	Blakeetal1998Wathawurrung
808	E	main	NA	TRUE	wth	wath1238	Pacific	144	-38	Pama-Nyungan	Kulinic	NA	NA	NA	Wathawurrung	'Pama-Nyungan [pama1250]'	'Southeastern Pama-Nyungan [sout3135]'	'Victorian Pama-Nyungan [vict1234]'	'Kulin-Bunganditj [kuli1256]'	'Kulin [kuli1251]'	'Nuclear Kulin [nucl1335]'	NA	NA	NA	NA	NA	NA	NA	NA	NA	NA	NA	'Wathawurrung [wath1238]'	Wathawurrung675	Blakeetal1998Wathawurrung
815	E	NA	NA	FALSE	xyy	yort1237	Pacific	146	-36	Pama-Nyungan	Yotayotic	NA	NA	NA	Yorta Yorta	'Pama-Nyungan [pama1250]'	'Southeastern Pama-Nyungan [sout3135]'	'Victorian Pama-Nyungan [vict1234]'	'Eastern Victoria [east2706]'	NA	NA	NA	NA	NA	NA	NA	NA	NA	NA	NA	NA	NA	'Yorta Yorta [yort1237][xyy]'	YortaYorta714	Boweetal199Yorta
820	A	NA	NA	FALSE	aau	abau1245	Pacific	141.25	-4	Sepik	NA	NA	NA	NA	Abau	'Sepik [sepi1257]'	NA	NA	NA	NA	NA	NA	NA	NA	NA	NA	NA	NA	NA	NA	NA	NA	'Abau [abau1245][aau]'	Abau1	Bailey1975Abau
824	A	main	NA	FALSE	abq	abaz1241	Eurasia	42	44	West Caucasian	Abkhazian-Ubykh	NA	NA	Abkhaz-Abaza	Abaza	'Abkhaz-Adyge [abkh1242]'	'Abkhaz-Abaza [abkh1243]'	'Abaza [abaz1241][abq]'	NA	NA	NA	NA	NA	NA	NA	NA	NA	NA	NA	NA	NA	NA	NA	Abaza2	OHerin1995Case
842	A	NA	NA	FALSE	afb	gulf1241	Eurasia	49	26	Semitic	West Semitic	Central (West Semitic)	South-Central Semitic	Arabic	Arabic (Gulf)	'Afro-Asiatic [afro1255]'	'Semitic [semi1276]'	'West Semitic [west2786]'	'Central Semitic [cent2236]'	'Arabian [arab1394]'	'Arabic [arab1395]'	'Arabian Peninsula Arabic [arab1393]'	'Gulf Arabic [gulf1241][afb]'	NA	NA	NA	NA	NA	NA	NA	NA	NA	NA	ArabicGulf214	Holes1990Gulf
848	A	NA	NA	FALSE	agd	agar1252	Pacific	146	-6.17	Eastern Highlands	Kainantu	NA	NA	NA	Agarabi	'Nuclear Trans New Guinea [nucl1709]'	'Kainantu-Goroka [kain1273]'	'Kainantu [kain1274]'	'Gauwa [gauw1235]'	'Gadsup-Agarabi [gads1260]'	NA	NA	NA	NA	NA	NA	NA	NA	NA	NA	NA	NA	'Agarabi [agar1252][agd]'	Agarabi8	Goddard1980Notes
851	A	NA	NA	FALSE	agm	anga1290	Pacific	146.25	-7.22	Angan	NA	NA	NA	NA	Angaatiha	'Angan [anga1289]'	NA	NA	NA	NA	NA	NA	NA	NA	NA	NA	NA	NA	NA	NA	NA	NA	'Angaataha [anga1290][agm]'	Angaatiha30	Huisman1981AngaatahaNouns
871	A	NA	NA	FALSE	akr	arak1252	Pacific	166.92	-15.67	Austronesian	Malayo-Polynesian	Oceanic	Southern Oceanic linkage	North Vanuatu Linkage	Araki	'Austronesian [aust1307]'	'Nuclear Austronesian [nucl1752]'	'Malayo-Polynesian [mala1545]'	'Central-Eastern Malayo-Polynesian [cent2237]'	'Eastern Malayo-Polynesian [east2712]'	'Oceanic [ocea1241]'	'North and Central Vanuatu [nort3195]'	'Northern Vanuatu [nort3205]'	'Espiritu Santo [espi1234]'	'South Santo [sout3194]'	NA	NA	NA	NA	NA	NA	NA	'Araki {Vanuatu} [arak1252][akr]'	Araki35	Francois2002Araki
872	E	main	NA	FALSE	akv	akhv1239	Eurasia	46.33	42.33	Nakh-Daghestanian	Daghestanian	Avar-Andic	Andic	NA	Akhvakh	'Nakh-Daghestanian [nakh1245]'	'Daghestanian [dagh1238]'	'Avar-Andic-Tsezic [avar1255]'	'Andic [andi1254]'	'Akhvakh [akhv1239][akv]'	NA	NA	NA	NA	NA	NA	NA	NA	NA	NA	NA	NA	NA	Akhvakh13	Creissels2008Direct
879	E	main	NA	FALSE	alr	alut1245	Eurasia	165	61	Chukchi-Kamchatkan	Chukotkan	Southern Chukotkan	NA	NA	Alutor	'Chukotko-Kamchatkan [chuk1271]'	'Chukotian [chuk1272]'	'Alutor [alut1245][alr]'	NA	NA	NA	NA	NA	NA	NA	NA	NA	NA	NA	NA	NA	NA	NA	Alutor20	Kibriketal2000Jazyk
883	E	main	NA	TRUE	aly	alya1239	Pacific	135	-22.5	Pama-Nyungan	Arandic	NA	NA	NA	Alyawarra	'Pama-Nyungan [pama1250]'	'Arandic-Thura-Yura [aran1266]'	'Arandic [aran1267]'	'Aranda [aran1263]'	NA	NA	NA	NA	NA	NA	NA	NA	NA	NA	NA	NA	NA	'Alyawarr [alya1239][aly]'	Alyawarra21	Yallop1977Alyawarra
883	A	main	NA	TRUE	aly	alya1239	Pacific	135	-22.5	Pama-Nyungan	Arandic	NA	NA	NA	Alyawarra	'Pama-Nyungan [pama1250]'	'Arandic-Thura-Yura [aran1266]'	'Arandic [aran1267]'	'Aranda [aran1263]'	NA	NA	NA	NA	NA	NA	NA	NA	NA	NA	NA	NA	NA	'Alyawarr [alya1239][aly]'	Alyawarra22	Yallop1977Alyawarra
885	A	main	NA	FALSE	ame	yane1238	S America	-75.42	-10.5	Arawakan	NA	NA	NA	NA	Amuesha	'Arawakan [araw1281]'	'Western Maipuran [west2648]'	NA	NA	NA	NA	NA	NA	NA	NA	NA	NA	NA	NA	NA	NA	NA	'Yanesha\' [yane1238][ame]'	Amuesha700	Duff1997Gramatica
894	A	main	NA	FALSE	anh	nend1239	Pacific	144.92	-5	Madang	Kalamic-South Adelbert	South Adelbert	NA	NA	Nend	'Nuclear Trans New Guinea [nucl1709]'	'Madang [mada1298]'	'Kalamic-South Adelbert [kala1403]'	'South Adelbert [sout3148]'	'Sogeram [soge1235]'	'Atan [atan1241]'	NA	NA	NA	NA	NA	NA	NA	NA	NA	NA	NA	'Nend [nend1239][anh]'	Nend440	Harris1990Nend
904	E	main	NA	FALSE	aom	omie1241	Pacific	148.08	-9.05	Koiarian	Baraic	NA	NA	NA	Ömie	'Koiarian [koia1260]'	'Baraic [bara1376]'	'Omie [omie1241][aom]'	NA	NA	NA	NA	NA	NA	NA	NA	NA	NA	NA	NA	NA	NA	NA	Ömie495	Austingetal1975Highlights
908	A	main	NA	TRUE	aph	athp1241	Eurasia	87.33	27	Sino-Tibetan	Kiranti	Central-Eastern Kiranti	Eastern Kiranti	Greater Yakkha	Athpare	'Sino-Tibetan [sino1245]'	'Himalayish [hima1249]'	'Mahakiranti [maha1306]'	'Kiranti [kira1253]'	'Eastern Kiranti [east2719]'	'Greater Yakkha [grea1285]'	'Athpariyic [athp1240]'	NA	NA	NA	NA	NA	NA	NA	NA	NA	NA	'Athpariya [athp1241][aph]'	Athpare41	Ebert1997Grammar
908	E	main	NA	TRUE	aph	athp1241	Eurasia	87.33	27	Sino-Tibetan	Kiranti	Central-Eastern Kiranti	Eastern Kiranti	Greater Yakkha	Athpare	'Sino-Tibetan [sino1245]'	'Himalayish [hima1249]'	'Mahakiranti [maha1306]'	'Kiranti [kira1253]'	'Eastern Kiranti [east2719]'	'Greater Yakkha [grea1285]'	'Athpariyic [athp1240]'	NA	NA	NA	NA	NA	NA	NA	NA	NA	NA	'Athpariya [athp1241][aph]'	Athpare42	Ebert1997Grammar
915	A	NA	NA	FALSE	apz	safe1240	Pacific	146.08	-6.75	Angan	NA	NA	NA	NA	Ampeeli	'Angan [anga1289]'	'Northeast Angan [nort3145]'	'Kawacha-Safeyoka [kawa1288]'	'Safeyoka [safe1240][apz]'	NA	NA	NA	NA	NA	NA	NA	NA	NA	NA	NA	NA	NA	NA	Ampeeli523	West1973Wojokeso
918	A	main	NA	TRUE	ard	arab1267	Pacific	136.25	-28.25	Pama-Nyungan	Karnic	NA	NA	NA	Arabana	'Pama-Nyungan [pama1250]'	'Karnic [karn1253]'	'Palku [palk1239]'	'Arabana-Wangganguru [arab1266]'	NA	NA	NA	NA	NA	NA	NA	NA	NA	NA	NA	NA	NA	'Arabana [arab1267][ard]'	Arabana34	Hercus1994Grammar
918	E	main	NA	TRUE	ard	arab1267	Pacific	136.25	-28.25	Pama-Nyungan	Karnic	NA	NA	NA	Arabana	'Pama-Nyungan [pama1250]'	'Karnic [karn1253]'	'Palku [palk1239]'	'Arabana-Wangganguru [arab1266]'	NA	NA	NA	NA	NA	NA	NA	NA	NA	NA	NA	NA	NA	'Arabana [arab1267][ard]'	Arabana33	Hercus1994Grammar
923	A	NA	NA	FALSE	arp	arap1274	N/C America	-103	40	Algic	Algonquian	NA	NA	NA	Arapaho	'Algic [algi1248]'	'Algonquian [algo1256]'	'Arapahoic [arap1273]'	NA	NA	NA	NA	NA	NA	NA	NA	NA	NA	NA	NA	NA	NA	'Arapaho [arap1274][arp]'	Arapaho36	Cowelletal2008Arapaho
938	A	main	NA	FALSE	aun	molm1235	Pacific	141.92	-3.25	Torricelli	NA	NA	NA	NA	One	'Nuclear Torricelli [nucl1708]'	'West Wapei [west2580]'	'One [onee1245]'	'Central-Northern One [cent2238]'	'Molmo One [molm1235][aun]'	NA	NA	NA	NA	NA	NA	NA	NA	NA	NA	NA	NA	NA	One413	Donohue2000One
943	A	NA	NA	FALSE	avt	auuu1241	Pacific	142.08	-3.58	Torricelli	Wapei-Palei	NA	NA	NA	Au	'Nuclear Torricelli [nucl1708]'	'Wapei-Palei [wape1248]'	'Au-Olo-Elkei [auol1234]'	NA	NA	NA	NA	NA	NA	NA	NA	NA	NA	NA	NA	NA	NA	'Au [auuu1241][avt]'	Au44	Scorza1985Sketch
956	A	main	NA	FALSE	azz	high1278	N/C America	-97.33	19.58	Uto-Aztecan	Southern Uto-Aztecan	Aztecan	NA	NA	Nahuatl (Sierra de Zacapoaxtla)	'Uto-Aztecan [utoa1244]'	'Southern Uto-Aztecan [sout3136]'	'Corachol-Aztecan [cora1261]'	'Aztec [azte1234]'	'Eastern Nahuatl [east2720]'	NA	NA	NA	NA	NA	NA	NA	NA	NA	NA	NA	NA	'Highland Puebla Nahuatl [high1278][azz]'	NahuatlSierradeZacapoaxtla230	Robinson1970Aztec
957	A	main	NA	FALSE	bas	basa1284	Africa	10.5	3.92	Benue-Congo	Bantoid	Bantu (narrow)	NA	NA	Basaa	'Atlantic-Congo [atla1278]'	'Makaa-Njem {A.80	[lund1274]'	[basa1283]'	'Basaa {A.40	'Basaa-Bakoko [basa1289]'	'Basa {Cameroon} [basa1284][bas]'	NA	NA	NA	NA	NA	NA	NA	NA	NA	NA	NA	Basaa60	Hyman2003Basaa
968	A	main	NA	FALSE	bbc	bata1289	Eurasia	99	2.5	Austronesian	Malayo-Polynesian	NA	Northwest Sumatra-Barrier Islands	NA	Batak (Toba)	'Austronesian [aust1307]'	'Nuclear Austronesian [nucl1752]'	'Malayo-Polynesian [mala1545]'	'Northwest Sumatra-Barrier Islands [nort2829]'	'Toba-Batak [toba1265]'	'Southern Batak [sout3166]'	'Tobaic [sout2849]'	NA	NA	NA	NA	NA	NA	NA	NA	NA	NA	'Batak Toba [bata1289][bbc]'	BatakToba63	Nababan1971Grammar
970	A	main	NA	TRUE	bbl	bats1242	Eurasia	45.5	42.5	Nakh-Daghestanian	Nakh	Tsova-Tush	NA	NA	Tsova-Tush	'Nakh-Daghestanian [nakh1245]'	'Nakh [nakh1246]'	NA	NA	NA	NA	NA	NA	NA	NA	NA	NA	NA	NA	NA	NA	NA	'Bats [bats1242][bbl]'	TsovaTush64	Holiskyetal1994Tsova-Tush
970	E	main	NA	TRUE	bbl	bats1242	Eurasia	45.5	42.5	Nakh-Daghestanian	Nakh	Tsova-Tush	NA	NA	Tsova-Tush	'Nakh-Daghestanian [nakh1245]'	'Nakh [nakh1246]'	NA	NA	NA	NA	NA	NA	NA	NA	NA	NA	NA	NA	NA	NA	NA	'Bats [bats1242][bbl]'	TsovaTush65	Holiskyetal1994Tsova-Tush
995	A	main	NA	FALSE	blc	bell1243	N/C America	-126.67	52.5	Salishan	NA	NA	NA	NA	Bella Coola	'Salishan [sali1255]'	NA	NA	NA	NA	NA	NA	NA	NA	NA	NA	NA	NA	NA	NA	NA	NA	'Bella Coola [bell1243][blc]'	BellaCoola70	Davisetal1997Grammar
1010	E	main	NA	FALSE	bhg	bina1277	Pacific	148	-8.25	Greater Binanderean	Binanderean	Nuclear Binanderean	NA	NA	Binandere	'Nuclear Trans New Guinea [nucl1709]'	'Greater Binanderean [bina1276]'	'Binanderean [bina1279]'	'Nuclear Binanderean [nucl1603]'	'Binandere [bina1277][bhg]'	NA	NA	NA	NA	NA	NA	NA	NA	NA	NA	NA	NA	NA	Binandere77	Wilson1996Binandere
1014	A	NA	NA	FALSE	bhw	biak1248	Pacific	136	-1	Austronesian	Malayo-Polynesian	South Halmahera-Western New Guinea (SHWNG)	NA	NA	Biak	'Austronesian [aust1307]'	'Nuclear Austronesian [nucl1752]'	'Malayo-Polynesian [mala1545]'	'Central-Eastern Malayo-Polynesian [cent2237]'	'Eastern Malayo-Polynesian [east2712]'	'South Halmahera-West New Guinea [sout2850]'	'West New Guinea [west2819]'	'Biakic [biak1249]'	'Biak-Roon [biak1250]'	'Biak [biak1248][bhw]'	NA	NA	NA	NA	NA	NA	NA	NA	Biak76	vandenHeuvel2006Biak
1018	A	NA	NA	FALSE	bif	biaf1240	Africa	-15.17	11.42	North Atlantic	NA	NA	NA	NA	Biafada	'Atlantic-Congo [atla1278]'	'North-Central Atlantic [nort3146]'	'North Atlantic [nort3148]'	NA	NA	NA	NA	NA	NA	NA	NA	NA	NA	NA	NA	NA	NA	'Biafada [biaf1240][bif]'	Biafada75	Wilson1993Outline
1042	A	main	NA	FALSE	bem	bemb1257	Africa	28.25	-10	Benue-Congo	Bantoid	Bantu (narrow)	NA	NA	Bemba	'Atlantic-Congo [atla1278]'	'Southern Sabi [sout3193]'	[bisa1262]'	[bemb1256]'	'Bemba {M.40	'Bemba {Zambia} [bemb1257][bem]'	NA	NA	NA	NA	NA	NA	NA	NA	NA	NA	NA	NA	Bemba71	Kula2002Phonology
1053	A	main	NA	FALSE	bot	bong1285	Africa	28.5	7.5	Bongo-Bagirmi	NA	NA	NA	NA	Bongo	'Central Sudanic [cent2225]'	'Sara-Bongo-Bagirmi [sara1341]'	'Bongo [bong1285][bot]'	NA	NA	NA	NA	NA	NA	NA	NA	NA	NA	NA	NA	NA	NA	NA	Bongo83	Santandrea1963Concise
1054	A	main	NA	FALSE	boz	tiey1235	Africa	-4	15	Mande	West Mande	NA	NA	NA	Bozo (Tigemaxo)	'Mande [mand1469]'	'Western Mande [west2780]'	'Samogo-Soninke [samo1308]'	'Soninke-Bozo [soni1257]'	'Bozo [bozo1252]'	'Nuclear Bozo [nucl1444]'	'Ti-Bozo [tibo1240]'	NA	NA	NA	NA	NA	NA	NA	NA	NA	NA	'Tieyaxo Bozo [tiey1235][boz]'	BozoTigemaxo623	Blecke1996Lexikalische
1056	A	main	NA	FALSE	bug	bugi1244	Pacific	120	-4	Austronesian	Malayo-Polynesian	Western Malayo-Polynesian non-clade	South Sulawesi	NA	Bugis	'Austronesian [aust1307]'	'Nuclear Austronesian [nucl1752]'	'Malayo-Polynesian [mala1545]'	'South Sulawesi [sout2923]'	'Tamanic-Bugis [bugi1243]'	'Bugis [bugi1245]'	'Buginese [bugi1244][bug]'	NA	NA	NA	NA	NA	NA	NA	NA	NA	NA	NA	Bugis87	Abasetal1995Bugis
1058	A	NA	NA	FALSE	bqc	boko1266	Africa	3.5	10.5	Mande	East Mande	NA	NA	NA	Boko	'Mande [mand1469]'	'Eastern Mande [east2697]'	'Bisa-Busa [bisa1265]'	'Samo-Busa [samo1302]'	'Busan [busa1252]'	'Boko-Busa [boko1265]'	NA	NA	NA	NA	NA	NA	NA	NA	NA	NA	NA	'Boko {Benin} [boko1266][bqc]'	Boko80	Jones1998Boko
1059	A	NA	NA	FALSE	bqp	busa1253	Africa	4	9.67	Mande	East Mande	NA	NA	NA	Busa	'Mande [mand1469]'	'Eastern Mande [east2697]'	'Bisa-Busa [bisa1265]'	'Samo-Busa [samo1302]'	'Busan [busa1252]'	'Boko-Busa [boko1265]'	'Busa [busa1253][bqp]'	NA	NA	NA	NA	NA	NA	NA	NA	NA	NA	NA	Busa91	Wedekind1972Outline
1063	A	NA	NA	FALSE	brg	baur1253	S America	-64.17	-13.08	Arawakan	Bolivian	NA	NA	NA	Baure	'Arawakan [araw1281]'	'Southern Maipuran [sout3131]'	'Bolivia-Parana [boli1260]'	'Baure-Carmelito-Joaquiniano [baur1254]'	NA	NA	NA	NA	NA	NA	NA	NA	NA	NA	NA	NA	NA	'Baure [baur1253][brg]'	Baure66	Danielsen2007Baure
1094	A	NA	NA	FALSE	bak	bash1264	Eurasia	58	53	Turkic	Common Turkic	Kipchak (Northwest Turkic)	NA	NA	Bashkir	'Turkic [turk1311]'	'Common Turkic [comm1245]'	'Oghuz-Kipchak-Uyghur [oghu1246]'	'Oghuz [oghu1243]'	'Kipchak [kipc1239]'	'North Kipchak [nort2696]'	'Bashkir [bash1264][bak]'	NA	NA	NA	NA	NA	NA	NA	NA	NA	NA	NA	Bashkir61	Poppe1964Bashkir
1095	A	NA	NA	FALSE	bua	buri1258	Eurasia	108	52	Mongolic	NA	NA	NA	NA	Buriat	'Mongolic [mong1329]'	'Eastern Mongolic [oira1260]'	'Oirat-Khalkha [oira1264]'	'Khalkha-Buriat [khal1273]'	'Buriat [buri1258]'	NA	NA	NA	NA	NA	NA	NA	NA	NA	NA	NA	NA	NA	Buriat90	Skribnik2003Buryat
1099	A	main	NA	FALSE	ban	bali1278	Eurasia	115.25	-8.33	Austronesian	Malayo-Polynesian	Western Malayo-Polynesian non-clade	Bali-Sasak	NA	Balinese	'Austronesian [aust1307]'	'Nuclear Austronesian [nucl1752]'	'Malayo-Polynesian [mala1545]'	'Malayo-Sumbawan [mala1536]'	'North and East Malayo-Sumbawan [nort3170]'	'Bali-Sasak-Sumbawa [bali1277]'	'Balinese [bali1278][ban]'	NA	NA	NA	NA	NA	NA	NA	NA	NA	NA	NA	Balinese52	Barber1977Grammar
1103	E	main	NA	TRUE	bzr	biri1256	Pacific	146.5	-20.5	Pama-Nyungan	Maric	NA	NA	NA	Biri	'Pama-Nyungan [pama1250]'	'Greater Maric [grea1282]'	'Guwa-Maric [guwa1245]'	'Maric [mari1445]'	'Eastern Maric [east2716]'	NA	NA	NA	NA	NA	NA	NA	NA	NA	NA	NA	NA	'Biri [biri1256][bzr]'	Biri78	Terrill1998Biri
1103	A	main	NA	TRUE	bzr	biri1256	Pacific	146.5	-20.5	Pama-Nyungan	Maric	NA	NA	NA	Biri	'Pama-Nyungan [pama1250]'	'Greater Maric [grea1282]'	'Guwa-Maric [guwa1245]'	'Maric [mari1445]'	'Eastern Maric [east2716]'	NA	NA	NA	NA	NA	NA	NA	NA	NA	NA	NA	NA	'Biri [biri1256][bzr]'	Biri79	Terrill1998Biri
1105	A	main	NA	FALSE	caa	chor1273	N/C America	-89.25	14.83	Mayan	Greater Tzeltalan	Cholan	NA	NA	Chortí	'Mayan [maya1287]'	'Yucatecan-Core Mayan [yuca1255]'	'Core Mayan [core1254]'	'Cholan-Tzeltalan [chol1286]'	'Cholan [chol1287]'	'Chorti-Cholti [chor1272]'	NA	NA	NA	NA	NA	NA	NA	NA	NA	NA	NA	'Chorti [chor1273][caa]'	Chortí122	Quizar1994Split
1108	A	main	NA	FALSE	cad	cadd1256	N/C America	-93.5	33.33	Caddoan	NA	NA	NA	NA	Caddo	'Caddoan [cadd1255]'	NA	NA	NA	NA	NA	NA	NA	NA	NA	NA	NA	NA	NA	NA	NA	NA	'Caddo [cadd1256][cad]'	Caddo92	Melnar1998Caddo
1116	E	main	NA	FALSE	cav	cavi1250	S America	-66.5	-13.33	Pano-Tacanan	Tacanan	NA	NA	NA	Cavineña	'Tacanan [taca1255]'	NA	NA	NA	NA	NA	NA	NA	NA	NA	NA	NA	NA	NA	NA	NA	NA	'Cavinena [cavi1250][cav]'	Cavineña100	Guillaume2008Grammar
1128	A	main	NA	FALSE	cco	coma1246	N/C America	-96.42	17.58	Otomanguean	Chinantecan	NA	NA	NA	Chinantec (Comaltepec)	'Otomanguean [otom1299]'	'Western Otomanguean [west2783]'	'Otopame-Chinantecan [otop1241]'	'Chinantecan [chin1484]'	'Chinantec Group V [chin1488]'	NA	NA	NA	NA	NA	NA	NA	NA	NA	NA	NA	NA	'Comaltepec Chinantec [coma1246][cco]'	ChinantecComaltepec129	Anderson1989Comaltepec
1129	A	main	NA	FALSE	zha	nort3189	Eurasia	108	24	Tai-Kadai	NA	NA	NA	NA	Zhuang (Northern)	'Tai-Kadai [taik1256]'	'Kam-Tai [kamt1241]'	'Be-Tai [beta1258]'	'Daic [daic1237]'	'Northern Daic [nort3180]'	'Northern Tai [nort3189]'	NA	NA	NA	NA	NA	NA	NA	NA	NA	NA	NA	NA	ZhuangNorthern471	Luo2008Zhuang
1130	E	NA	NA	FALSE	cdm	chep1245	Eurasia	84.75	27.67	Sino-Tibetan	Remnant Himalayish	NA	NA	NA	Chepang	'Sino-Tibetan [sino1245]'	'Himalayish [hima1249]'	'Mahakiranti [maha1306]'	'Kham-Magar-Chepang [kham1285]'	'Chepangic [chep1244]'	'Chepang [chep1245][cdm]'	NA	NA	NA	NA	NA	NA	NA	NA	NA	NA	NA	NA	Chepang108	Caughley1982Syntax
1134	A	main	NA	FALSE	chr	cher1273	N/C America	-83.5	35.5	Iroquoian	Southern Iroquian	NA	NA	NA	Cherokee	'Iroquoian [iroq1247]'	'Cherokee [cher1273][chr]'	NA	NA	NA	NA	NA	NA	NA	NA	NA	NA	NA	NA	NA	NA	NA	NA	Cherokee109	Montgomery-Anderson2008Reference
1136	A	main	NA	FALSE	chf	taba1266	N/C America	-92.58	18.17	Mayan	Greater Tzeltalan	Cholan	NA	NA	Chontal Maya	'Mayan [maya1287]'	'Yucatecan-Core Mayan [yuca1255]'	'Core Mayan [core1254]'	'Cholan-Tzeltalan [chol1286]'	'Cholan [chol1287]'	'Chol-Chontal [chol1281]'	'Tabasco Chontal [taba1266][chf]'	NA	NA	NA	NA	NA	NA	NA	NA	NA	NA	NA	ChontalMaya590	Knowles1984Descriptive
1142	A	NA	NA	FALSE	chy	chey1247	N/C America	-104	43.5	Algic	Algonquian	NA	NA	NA	Cheyenne	'Algic [algi1248]'	'Algonquian [algo1256]'	NA	NA	NA	NA	NA	NA	NA	NA	NA	NA	NA	NA	NA	NA	NA	'Cheyenne [chey1247][chy]'	Cheyenne110	Leman1980Reference
1143	A	main	NA	FALSE	cic	chic1270	N/C America	-88	34	Muskogean	NA	NA	NA	NA	Chickasaw	'Muskogean [musk1252]'	'Western Muskogean [west2614]'	NA	NA	NA	NA	NA	NA	NA	NA	NA	NA	NA	NA	NA	NA	NA	'Chickasaw [chic1270][cic]'	Chickasaw113	Munro1999Chickasaw
1144	A	NA	NA	FALSE	cir	tiri1258	Pacific	165.75	-21.67	Austronesian	Malayo-Polynesian	Oceanic	Southern Oceanic linkage	Southern Melanesian	Tinrin	'Austronesian [aust1307]'	'Nuclear Austronesian [nucl1752]'	'Malayo-Polynesian [mala1545]'	'Central-Eastern Malayo-Polynesian [cent2237]'	'Eastern Malayo-Polynesian [east2712]'	'Oceanic [ocea1241]'	'Southern Melanesian [sout3173]'	'New Caledonian [newc1243]'	'Southern New Caledonian [sout3189]'	NA	NA	NA	NA	NA	NA	NA	NA	'Tiri [tiri1258][cir]'	Tinrin627	Osumi1995Tinrin
1146	A	main	NA	FALSE	cja	west2650	Eurasia	105.5	12	Austronesian	Malayo-Polynesian	Western Malayo-Polynesian non-clade	Aceh-Chamic	NA	Cham (Western)	'Austronesian [aust1307]'	'Nuclear Austronesian [nucl1752]'	'Malayo-Polynesian [mala1545]'	'Malayo-Sumbawan [mala1536]'	'North and East Malayo-Sumbawan [nort3170]'	'Aceh-Chamic [cham1327]'	'Chamic [cham1330]'	'Coastal Chamic [coas1305]'	'Cham [cham1328]'	NA	NA	NA	NA	NA	NA	NA	NA	'Western Cham [west2650][cja]'	ChamWestern686	Baumgartner1998Grammar
1155	A	main	NA	FALSE	ckz	cakc1235	N/C America	-91	14.5	Mayan	Quichean-Mamean (Eastern Maya)	Quichean	NA	NA	Cakchiquel	'Mixed Language [mixe1285]'	NA	NA	NA	NA	NA	NA	NA	NA	NA	NA	NA	NA	NA	NA	NA	NA	'Cakchiquel-Quiche Mixed Language [cakc1235][ckz]'	Cakchiquel94	Whalin1984Cakchiquel
1163	A	NA	NA	FALSE	clo	lowl1260	N/C America	-95.75	16	Tequistlatecan	NA	NA	NA	NA	Chontal (Huamelultec Oaxaca)	'Tequistlatecan [tequ1244]'	NA	NA	NA	NA	NA	NA	NA	NA	NA	NA	NA	NA	NA	NA	NA	NA	'Lowland Oaxaca Chontal [lowl1260][clo]'	ChontalHuamelultecOaxaca369	OConnor2007Motion
1169	A	NA	NA	FALSE	coe	kore1283	S America	-75.5	1	Tucánoan	NA	NA	NA	NA	Koreguaje	'Tucanoan [tuca1253]'	'Western Tucanoan [west2784]'	'Maijiki-Siona [west2647]'	'Northern Western Tucanoan [nort2989]'	NA	NA	NA	NA	NA	NA	NA	NA	NA	NA	NA	NA	NA	'Koreguaje [kore1283][coe]'	Koreguaje323	Cooketal1993Idioma
1172	A	main	NA	FALSE	cop	copt1239	Africa	32	26	Egyptian	NA	NA	NA	NA	Coptic	'Afro-Asiatic [afro1255]'	'Egyptian [egyp1245]'	'Coptic [copt1239][cop]'	NA	NA	NA	NA	NA	NA	NA	NA	NA	NA	NA	NA	NA	NA	NA	Coptic131	Layton2000Coptic
1176	A	main	NA	FALSE	chp	chip1261	N/C America	-106	59	Na-Dene	Athabaskan	NA	NA	NA	Chipewyan	'Athapaskan-Eyak-Tlingit [atha1245]'	'Athapaskan-Eyak [atha1246]'	'Athapaskan [atha1247]'	'Northern Athapaskan [nort2940]'	NA	NA	NA	NA	NA	NA	NA	NA	NA	NA	NA	NA	NA	'Chipewyan [chip1261][chp]'	Chipewyan118	Cook2004Grammar
1177	A	main	NA	FALSE	crc	lonw1238	Pacific	168	-16.22	Austronesian	Malayo-Polynesian	Oceanic	Southern Oceanic linkage	Central Vanuatu linkage	Lonwolwol	'Austronesian [aust1307]'	'Nuclear Austronesian [nucl1752]'	'Malayo-Polynesian [mala1545]'	'Central-Eastern Malayo-Polynesian [cent2237]'	'Eastern Malayo-Polynesian [east2712]'	'Oceanic [ocea1241]'	'North and Central Vanuatu [nort3195]'	'Central Vanuatu [cent2269]'	'Ambrym [ambr1240]'	NA	NA	NA	NA	NA	NA	NA	NA	'Lonwolwol [lonw1238][crc]'	Lonwolwol367	Paton1971Ambrym
1183	A	main	NA	FALSE	cor	corn1251	Eurasia	-5	50.33	Indo-European	Italic-Celtic	Celtic	NA	NA	Cornish	'Indo-European [indo1319]'	'Celtic [celt1248]'	'Nuclear Celtic [nucl1715]'	'TGB Celtic [tgbc1234]'	'Insular Celtic [insu1254]'	'Brythonic [bryt1239]'	'Southwestern Brythonic [sout3176]'	NA	NA	NA	NA	NA	NA	NA	NA	NA	NA	'Cornish [corn1251][cor]'	Cornish132	Wmffre1998Late
1234	A	NA	NA	FALSE	dbj	idaa1241	Eurasia	118.83	5.25	Austronesian	Malayo-Polynesian	Western Malayo-Polynesian non-clade	NA	NA	Begak-Ida'an	'Austronesian [aust1307]'	'Nuclear Austronesian [nucl1752]'	'Malayo-Polynesian [mala1545]'	'North Bornean Malayo-Polynesian [nort2892]'	'Northeast Sabahan [nort3172]'	'Ida\'an [idaa1241][dbj]'	NA	NA	NA	NA	NA	NA	NA	NA	NA	NA	NA	NA	BegakIda'an255	Goudswaard2005Begak
1255	A	main	NA	FALSE	mus	cree1270	N/C America	-84	33	Muskogean	NA	NA	NA	NA	Creek (Seminole)	'Muskogean [musk1252]'	'Creek [cree1270][mus]'	NA	NA	NA	NA	NA	NA	NA	NA	NA	NA	NA	NA	NA	NA	NA	NA	CreekSeminole133	Nathan1977Grammatical
1257	A	main	NA	FALSE	css	sout2986	N/C America	-121.5	36.83	Yokuts-Utian	Utian	Miwok-Costanoan	Costanoan	Southern Costanoan	Mutsun	'Miwok-Costanoan [miwo1274]'	'Costanoan [cost1250]'	'Southern Ohlone [sout2986][css]'	NA	NA	NA	NA	NA	NA	NA	NA	NA	NA	NA	NA	NA	NA	NA	Mutsun576	Okrand1977Mutsun
1261	A	main	NA	FALSE	dih	kumi1248	N/C America	-116.5	32.17	Yuman	NA	NA	NA	NA	Tiipay (Jamul)	'Cochimi-Yuman [coch1271]'	'Yuman [yuma1250]'	'General Yuman [gene1244]'	'Delta-Californian Yuman [delt1253]'	'Kumiai [kumi1248][dih]'	NA	NA	NA	NA	NA	NA	NA	NA	NA	NA	NA	NA	NA	TiipayJamul340	Miller2001Grammar
1262	E	main	NA	FALSE	ddj	jaru1254	Pacific	128	-18.75	Pama-Nyungan	Southwestern Pama-Nyungan	Ngumbin	NA	NA	Djaru	'Pama-Nyungan [pama1250]'	'Desert Nyungic [dese1234]'	'Ngumpin-Yapa [ngum1251]'	'Ngumbin [ngum1252]'	'Jaru-Ngardi [jaru1256]'	'Jaru [jaru1254][ddj]'	NA	NA	NA	NA	NA	NA	NA	NA	NA	NA	NA	NA	Djaru266	Tsunoda1981Djaru
1263	A	main	NA	TRUE	ddo	dido1241	Eurasia	45.95	42.2	Nakh-Daghestanian	Daghestanian	Tsezic	NA	NA	Tsez	'Nakh-Daghestanian [nakh1245]'	'Daghestanian [dagh1238]'	'Avar-Andic-Tsezic [avar1255]'	'Tsezic [tsez1239]'	'West Tsezic [west2429]'	'Dido [dido1241][ddo]'	NA	NA	NA	NA	NA	NA	NA	NA	NA	NA	NA	NA	Tsez146	Comrie2004Oblique
1263	E	main	NA	TRUE	ddo	dido1241	Eurasia	45.95	42.2	Nakh-Daghestanian	Daghestanian	Tsezic	NA	NA	Tsez	'Nakh-Daghestanian [nakh1245]'	'Daghestanian [dagh1238]'	'Avar-Andic-Tsezic [avar1255]'	'Tsezic [tsez1239]'	'West Tsezic [west2429]'	'Dido [dido1241][ddo]'	NA	NA	NA	NA	NA	NA	NA	NA	NA	NA	NA	NA	Tsez145	Comrie2004Oblique
1264	A	main	NA	FALSE	kdx	kamm1249	Eurasia	108.5	26	Tai-Kadai	NA	NA	NA	NA	Kam (Zhanglu)	'Atlantic-Congo [atla1278]'	'North Volta-Congo [nort3149]'	'Adamawa-Ubangi [adam1258]'	'Adamawa [adam1259]'	NA	NA	NA	NA	NA	NA	NA	NA	NA	NA	NA	NA	NA	'Kam [kamm1249][kdx]'	KamZhanglu284	Yang1999Aspects
1272	A	main	NA	FALSE	deg	dege1246	Africa	6.75	4.75	Benue-Congo	Edoid	NA	NA	NA	Degema	'Atlantic-Congo [atla1278]'	'Makaa-Njem {A.80	[lund1274]'	'Akpes-Edoid [akpe1249]'	'Edoid [edoi1239]'	'Delta Edoid [delt1252]'	'Degema-Engenni [dege1249]'	'Degema [dege1246][deg]'	NA	NA	NA	NA	NA	NA	NA	NA	NA	NA	Degema140	Kari2004Reference
1276	A	NA	NA	FALSE	des	desa1247	S America	-69.83	0.83	Tucánoan	NA	NA	NA	NA	Desano	'Tucanoan [tuca1253]'	'Eastern Tucanoan [east2698]'	'Western Eastern Tucanoan [west2789]'	'Cubeo-Desano [cube1243]'	'Yupua-Siriano-Desano [yupu1234]'	'Siriano-Desano [siri1280]'	NA	NA	NA	NA	NA	NA	NA	NA	NA	NA	NA	'Desano [desa1247][des]'	Desano141	Miller1999Desano
1293	A	NA	NA	FALSE	dab	sout2789	Africa	-2.67	10.5	Gur	North Gur	NA	NA	NA	Dagaare	'Atlantic-Congo [atla1278]'	'North Volta-Congo [nort3149]'	'Gur [gura1261]'	'Central Gur [cent2243]'	'Northern Central Gur [nort2777]'	'Bwamu-Oti-Volta [bwam1248]'	'Oti-Volta [otiv1239]'	'Nuclear Oti-Volta [nucl1743]'	'Gurma-Yom-Oti-Volta Occidental [gurm1247]'	'Western Oti-Volta [west2461]'	'Nuclear Oti-Volta Occidental [nucl1748]'	'Northwest Oti-Volta [nort3234]'	'Safaliba-Dagaare [safa1246]'	'Dagaaric [daga1276]'	'Central-South Dagaric [cent2291]'	NA	NA	'Southern Dagaare [sout2789][dga]'	Dagaare571	Bodomo997Structure
1302	A	NA	NA	FALSE	gmv	gamo1243	Africa	37.25	6.67	Omotic	NA	NA	NA	NA	Gamo	'Gonga-Gimojan [gong1255]'	'Ometo [omet1238]'	'North-West Ometo [nort3161]'	'Central Ometo [cent2046]'	'Dawro-Gofa-Gamo [dawr1235]'	NA	NA	NA	NA	NA	NA	NA	NA	NA	NA	NA	NA	'Gamo {Ethiopia} [gamo1243][gmv]'	Gamo195	Hompa1990Grammatical
1323	A	NA	NA	FALSE	dim	dime1235	Africa	36.25	6.17	Omotic	NA	NA	NA	NA	Dime	'South Omotic [sout2845]'	NA	NA	NA	NA	NA	NA	NA	NA	NA	NA	NA	NA	NA	NA	NA	NA	'Dime [dime1235][dim]'	Dime149	Seyoum2008Dime
1333	E	main	NA	TRUE	dji	djin1253	Pacific	134.83	-12.33	Pama-Nyungan	Yolngu	NA	NA	NA	Djinang	'Pama-Nyungan [pama1250]'	'Yuulngu [yuul1239]'	'Western-Inland Yolngu [west2440]'	'Djinang [djin1253][dji]'	NA	NA	NA	NA	NA	NA	NA	NA	NA	NA	NA	NA	NA	NA	Djinang158	Waters1989Djinang
1333	A	main	NA	TRUE	dji	djin1253	Pacific	134.83	-12.33	Pama-Nyungan	Yolngu	NA	NA	NA	Djinang	'Pama-Nyungan [pama1250]'	'Yuulngu [yuul1239]'	'Western-Inland Yolngu [west2440]'	'Djinang [djin1253][dji]'	NA	NA	NA	NA	NA	NA	NA	NA	NA	NA	NA	NA	NA	NA	Djinang157	Waters1989Djinang
1335	A	main	NA	TRUE	djr	djam1256	Pacific	135.5	-12.17	Pama-Nyungan	Yolngu	NA	NA	NA	Djambarrpuyngu	'Pama-Nyungan [pama1250]'	'Yuulngu [yuul1239]'	'Southern Yolngu [sout3142]'	'Southern-Eastern Yolngu [sout3149]'	'Dhuwal-Dhuwala [dhuw1248]'	'Eastern Dhuwal-Dhuwala [east2378]'	NA	NA	NA	NA	NA	NA	NA	NA	NA	NA	NA	'Djambarrpuyngu [djam1256][djr]'	Djambarrpuyngu154	Wilkinson1991Djambarrpuyngu
1335	E	main	NA	TRUE	djr	djam1256	Pacific	135.5	-12.17	Pama-Nyungan	Yolngu	NA	NA	NA	Djambarrpuyngu	'Pama-Nyungan [pama1250]'	'Yuulngu [yuul1239]'	'Southern Yolngu [sout3142]'	'Southern-Eastern Yolngu [sout3149]'	'Dhuwal-Dhuwala [dhuw1248]'	'Eastern Dhuwal-Dhuwala [east2378]'	NA	NA	NA	NA	NA	NA	NA	NA	NA	NA	NA	'Djambarrpuyngu [djam1256][djr]'	Djambarrpuyngu155	Wilkinson1991Djambarrpuyngu
1343	A	NA	NA	FALSE	oia	oira1263	Eurasia	93	37.5	Mongolic	NA	NA	NA	NA	Oirat	'East Timor-Bunaq [east2519]'	'East_Timor [east2520]'	'Fataluku-Oirata [fata1246]'	NA	NA	NA	NA	NA	NA	NA	NA	NA	NA	NA	NA	NA	NA	'Oirata [oira1263][oia]'	Oirat491	Rakos2002Written
1348	A	main	NA	FALSE	xnz	kenu1243	Africa	33	23	Nubian	NA	NA	NA	NA	Nubian (Kunuz)	'Nubian [nubi1251]'	'West-Central Nubian [west2781]'	'Central Nubian [cent2232]'	'Kenuzi-Dongola [kenu1236][kzh]'	NA	NA	NA	NA	NA	NA	NA	NA	NA	NA	NA	NA	NA	'Kenuzi [kenu1243]'	NubianKunuz295	Abdel-Hafiz1998Reference
1364	E	main	NA	TRUE	nbj	ngar1235	Pacific	131.67	-16	Pama-Nyungan	Southwestern Pama-Nyungan	Ngumbin	NA	NA	Bilinara	'Pama-Nyungan [pama1250]'	'Desert Nyungic [dese1234]'	'Ngumpin-Yapa [ngum1251]'	'Ngumbin [ngum1252]'	'Gurindjic [guri1250]'	'Ngarinman [ngar1235][nbj]'	NA	NA	NA	NA	NA	NA	NA	NA	NA	NA	NA	NA	Bilinara447	Nordlinger1990Bilinarra
1364	A	main	NA	TRUE	nbj	ngar1235	Pacific	131.67	-16	Pama-Nyungan	Southwestern Pama-Nyungan	Ngumbin	NA	NA	Bilinara	'Pama-Nyungan [pama1250]'	'Desert Nyungic [dese1234]'	'Ngumpin-Yapa [ngum1251]'	'Ngumbin [ngum1252]'	'Gurindjic [guri1250]'	'Ngarinman [ngar1235][nbj]'	NA	NA	NA	NA	NA	NA	NA	NA	NA	NA	NA	NA	Bilinara448	Nordlinger1990Bilinarra
1388	E	main	NA	FALSE	drd	darm1243	Eurasia	79.75	30	Sino-Tibetan	West Himalayish	Almora	NA	NA	Darmiya	'Sino-Tibetan [sino1245]'	'Bodic [bodi1256]'	'Tibeto-Kanauri [tibe1275]'	'Rongpo-Almora [rong1263]'	'Almora [almo1241]'	'Darma-Byangsi-Chaudangsi [darm1241]'	'Darma-Byangsi [darm1242]'	NA	NA	NA	NA	NA	NA	NA	NA	NA	NA	'Darmiya [darm1243][drd]'	Darmiya138	Willis2007Descriptive
1413	A	main	NA	FALSE	suq	suri1267	Africa	35.33	5.33	Surmic	NA	NA	NA	NA	Chai	'Surmic [surm1244]'	'South Surmic [sout2836]'	'Southeast Surmic [sout2837]'	'Pastoral Surmic [past1248]'	'Suri-Mursi [suri1266]'	'Suri [suri1267][suq]'	NA	NA	NA	NA	NA	NA	NA	NA	NA	NA	NA	NA	Chai588	Lastetal1998Grammatical
1414	A	main	NA	FALSE	suq	suri1267	Africa	35.25	5.75	Surmic	NA	NA	NA	NA	Tirmaga	'Surmic [surm1244]'	'South Surmic [sout2836]'	'Southeast Surmic [sout2837]'	'Pastoral Surmic [past1248]'	'Suri-Mursi [suri1266]'	'Suri [suri1267][suq]'	NA	NA	NA	NA	NA	NA	NA	NA	NA	NA	NA	NA	Tirmaga587	Bryant1999Aspects
1416	A	NA	NA	FALSE	dta	daur1238	Eurasia	124	48	Mongolic	NA	NA	NA	NA	Dagur	'Mongolic [mong1329]'	'Daur [daur1238][dta]'	NA	NA	NA	NA	NA	NA	NA	NA	NA	NA	NA	NA	NA	NA	NA	NA	Dagur139	Martin1961Dagur
1439	E	main	NA	FALSE	dus	dumi1241	Eurasia	86.67	27.25	Sino-Tibetan	Kiranti	Western Kiranti	Upper Dudhkosi	NA	Dumi	'Sino-Tibetan [sino1245]'	'Himalayish [hima1249]'	'Mahakiranti [maha1306]'	'Kiranti [kira1253]'	'Western Kiranti [west2424]'	'Upper Dudhkosi [uppe1413]'	'Dumi [dumi1241][dus]'	NA	NA	NA	NA	NA	NA	NA	NA	NA	NA	NA	Dumi160	Driem1993Grammar
1468	A	main	NA	FALSE	ema	emai1241	Africa	5.92	7.08	Benue-Congo	Edoid	NA	NA	NA	Ora (Nigeria)	'Atlantic-Congo [atla1278]'	'Makaa-Njem {A.80	[lund1274]'	'Akpes-Edoid [akpe1249]'	'Edoid [edoi1239]'	'North-Central Edoid [nort3182]'	'Central Plains Edoid [cent2259]'	'Emai-Iuleha-Ora [emai1241][ema]'	NA	NA	NA	NA	NA	NA	NA	NA	NA	NA	OraNigeria175	Schaeferetal2011Valency
1473	A	NA	NA	FALSE	enn	enge1239	Africa	6.38	5.17	Benue-Congo	Edoid	NA	NA	NA	Engenni	'Atlantic-Congo [atla1278]'	'Makaa-Njem {A.80	[lund1274]'	'Akpes-Edoid [akpe1249]'	'Edoid [edoi1239]'	'Delta Edoid [delt1252]'	'Degema-Engenni [dege1249]'	'Engenni [enge1239][enn]'	NA	NA	NA	NA	NA	NA	NA	NA	NA	NA	Engenni177	Thomas1978Grammatical
1487	A	NA	NA	FALSE	fap	palo1243	Africa	-16.75	14.83	North Atlantic	NA	NA	NA	NA	Palor	'Atlantic-Congo [atla1278]'	'North-Central Atlantic [nort3146]'	'North Atlantic [nort3148]'	'Cangin [cang1245]'	'Palor-Ndut [palo1244]'	NA	NA	NA	NA	NA	NA	NA	NA	NA	NA	NA	NA	'Palor [palo1243][fap]'	Palor501	DAlton1983Phonological
1492	A	NA	NA	FALSE	fon	fonn1241	Africa	2.17	6.42	Kwa	Gbe	NA	NA	NA	Fongbe	'Atlantic-Congo [atla1278]'	'Kwa Volta-Congo [kwav1236]'	'Gbe [gbee1241]'	'Eastern Gbe [east2711]'	'Fon [fonn1241][fon]'	NA	NA	NA	NA	NA	NA	NA	NA	NA	NA	NA	NA	NA	Fongbe189	Lefebvreetal2002Grammar
1505	E	main	NA	FALSE	fud	east2447	Pacific	-178.17	-14.33	Austronesian	Malayo-Polynesian	Oceanic	Central Pacific	Eastern Fijian-Polynesian linkage	Futuna (East)	'Austronesian [aust1307]'	'Nuclear Austronesian [nucl1752]'	'Malayo-Polynesian [mala1545]'	'Central-Eastern Malayo-Polynesian [cent2237]'	'Eastern Malayo-Polynesian [east2712]'	'Oceanic [ocea1241]'	'Central Pacific [cent2060]'	'East Fijian-Polynesian [east2445]'	'Polynesian [poly1242]'	'Nuclear Polynesian [nucl1485]'	NA	NA	NA	NA	NA	NA	NA	'East Futuna [east2447][fud]'	FutunaEast167	Moyse-Faurie1992Verb
1508	A	NA	NA	FALSE	ffm	maas1239	Africa	-5	15	North Atlantic	NA	NA	NA	NA	Fulfulde (Maasina)	'Atlantic-Congo [atla1278]'	'North-Central Atlantic [nort3146]'	'North Atlantic [nort3148]'	'Peul-Serer [peul1234]'	'Fula [fula1264]'	'Fula-West Central [fula1266]'	'Maasina Fulfulde [maas1239][ffm]'	NA	NA	NA	NA	NA	NA	NA	NA	NA	NA	NA	FulfuldeMaasina372	McIntosh1984Fulfulde
1511	A	NA	NA	FALSE	fuv	nige1253	Africa	10.5	8.17	North Atlantic	NA	NA	NA	NA	Fula (Nigerian)	'Atlantic-Congo [atla1278]'	'North-Central Atlantic [nort3146]'	'North Atlantic [nort3148]'	'Peul-Serer [peul1234]'	'Fula [fula1264]'	'Fula-East Central [fula1269]'	'Nigerian Fulfulde [nige1253][fuv]'	NA	NA	NA	NA	NA	NA	NA	NA	NA	NA	NA	FulaNigerian454	McIntosh1984Fulfulde
1517	A	main	NA	FALSE	gah	alek1238	Pacific	145.42	-6	Eastern Highlands	Gorokan	Gahuku	NA	NA	Alekano	'Nuclear Trans New Guinea [nucl1709]'	'Kainantu-Goroka [kain1273]'	'Goroka [goro1272]'	'Gahuku [gahu1246]'	NA	NA	NA	NA	NA	NA	NA	NA	NA	NA	NA	NA	NA	'Alekano [alek1238][gah]'	Alekano19	Deibler1976Semantic
1518	A	NA	NA	FALSE	gaj	gads1258	Pacific	146	-6.25	Eastern Highlands	Kainantu	NA	NA	NA	Gadsup	'Nuclear Trans New Guinea [nucl1709]'	'Kainantu-Goroka [kain1273]'	'Kainantu [kain1274]'	'Gauwa [gauw1235]'	'Gadsup-Agarabi [gads1260]'	'Gadsup [gads1258][gaj]'	NA	NA	NA	NA	NA	NA	NA	NA	NA	NA	NA	NA	Gadsup193	Frantz1974Gadsup
1523	A	NA	NA	FALSE	gbi	gale1259	Pacific	128.33	2.42	West Papuan	North Halmaheran	NA	NA	NA	Galela	'North Halmahera [nort2923]'	'Northern North Halmahera [nort2924]'	'Galela [gale1259][gbi]'	NA	NA	NA	NA	NA	NA	NA	NA	NA	NA	NA	NA	NA	NA	NA	Galela194	Shelden1998Transitivity
1528	A	NA	NA	FALSE	gde	gude1246	Africa	13.42	10.42	Chadic	Biu-Mandara (Central Chadic)	NA	NA	NA	Gude	'Afro-Asiatic [afro1255]'	'Chadic [chad1250]'	'Biu-Mandara [bium1280]'	'South Biu-Mandara [sout3145]'	'Biu-Mandara A A.8 [bium1271]'	'Bataic [bata1316]'	'Fali-Gude [fali1290]'	'Gude [gude1246][gde]'	NA	NA	NA	NA	NA	NA	NA	NA	NA	NA	Gude211	Hoskinson1983Grammar
1531	E	main	NA	TRUE	gdo	ghod1238	Eurasia	46.11	42.63	Nakh-Daghestanian	Daghestanian	Avar-Andic	Andic	NA	Godoberi	'Nakh-Daghestanian [nakh1245]'	'Daghestanian [dagh1238]'	'Avar-Andic-Tsezic [avar1255]'	'Andic [andi1254]'	NA	NA	NA	NA	NA	NA	NA	NA	NA	NA	NA	NA	NA	'Ghodoberi [ghod1238][gdo]'	Godoberi201	Kibrik1996Godoberi
1531	A	main	NA	TRUE	gdo	ghod1238	Eurasia	46.11	42.63	Nakh-Daghestanian	Daghestanian	Avar-Andic	Andic	NA	Godoberi	'Nakh-Daghestanian [nakh1245]'	'Daghestanian [dagh1238]'	'Avar-Andic-Tsezic [avar1255]'	'Andic [andi1254]'	NA	NA	NA	NA	NA	NA	NA	NA	NA	NA	NA	NA	NA	'Ghodoberi [ghod1238][gdo]'	Godoberi202	Kibrik1996Godoberi
1533	A	NA	NA	FALSE	ged	gade1242	Africa	7.42	8.67	Benue-Congo	Nupoid	NA	NA	NA	Gade	'Atlantic-Congo [atla1278]'	'Nupoid [nupo1239]'	NA	NA	NA	NA	NA	NA	NA	NA	NA	NA	NA	NA	NA	NA	NA	'Gade [gade1242][ged]'	Gade192	Sterk1977Elements
1536	A	main	NA	FALSE	gge	gura1252	Pacific	134.42	-12.25	Burraran	NA	NA	NA	NA	Gurr-goni	'Maningrida [mani1293]'	'Burera-Nakara [bure1237]'	'Bureran [bure1238]'	NA	NA	NA	NA	NA	NA	NA	NA	NA	NA	NA	NA	NA	NA	'Guragone [gura1252][gge]'	Gurrgoni218	Green1995Grammar
1538	A	main	NA	FALSE	kzh	kenu1236	Africa	31	12	Nubian	NA	NA	NA	NA	Nubian (Hill)	'Nubian [nubi1251]'	'West-Central Nubian [west2781]'	'Central Nubian [cent2232]'	'Kenuzi-Dongola [kenu1236][kzh]'	NA	NA	NA	NA	NA	NA	NA	NA	NA	NA	NA	NA	NA	NA	NubianHill294	Abdel-Hafiz1998Reference
1542	A	main	NA	TRUE	gin	hinu1240	Eurasia	45.99	42.18	Nakh-Daghestanian	Daghestanian	Tsezic	NA	NA	Hinuq	'Nakh-Daghestanian [nakh1245]'	'Daghestanian [dagh1238]'	'Avar-Andic-Tsezic [avar1255]'	'Tsezic [tsez1239]'	'West Tsezic [west2429]'	NA	NA	NA	NA	NA	NA	NA	NA	NA	NA	NA	NA	'Hinukh [hinu1240][gin]'	Hinuq236	Forker2010Grammar
1542	E	main	NA	TRUE	gin	hinu1240	Eurasia	45.99	42.18	Nakh-Daghestanian	Daghestanian	Tsezic	NA	NA	Hinuq	'Nakh-Daghestanian [nakh1245]'	'Daghestanian [dagh1238]'	'Avar-Andic-Tsezic [avar1255]'	'Tsezic [tsez1239]'	'West Tsezic [west2429]'	NA	NA	NA	NA	NA	NA	NA	NA	NA	NA	NA	NA	'Hinukh [hinu1240][gin]'	Hinuq235	Forker2010Grammar
1556	A	NA	NA	FALSE	god	godi1239	Africa	-5.83	5.42	Kru	East Kru	NA	NA	NA	Godié	'Atlantic-Congo [atla1278]'	'Kru [krua1234]'	'Eastern Kru [east2415]'	'Beteic [bete1265]'	'Western Bete [west2489]'	'Godie [godi1239][god]'	NA	NA	NA	NA	NA	NA	NA	NA	NA	NA	NA	NA	Godié205	Marchese1978Time
1573	A	main	NA	FALSE	gur	fare1241	Africa	-0.92	10.83	Gur	North Gur	NA	NA	NA	Gurenne	'Atlantic-Congo [atla1278]'	'North Volta-Congo [nort3149]'	'Gur [gura1261]'	'Central Gur [cent2243]'	'Northern Central Gur [nort2777]'	'Bwamu-Oti-Volta [bwam1248]'	'Oti-Volta [otiv1239]'	'Nuclear Oti-Volta [nucl1743]'	'Gurma-Yom-Oti-Volta Occidental [gurm1247]'	'Western Oti-Volta [west2461]'	'Nuclear Oti-Volta Occidental [nucl1748]'	'Northwest Oti-Volta [nort3234]'	'Mossi-Farefare [moss1237]'	'Farefare [fare1241][gur]'	NA	NA	NA	NA	Gurenne187	Rapp1966Gurenne-Sprache
1577	A	NA	NA	FALSE	gvc	guan1269	S America	-69.5	0.83	Tucánoan	NA	NA	NA	NA	Guanano	'Tucanoan [tuca1253]'	'Eastern Tucanoan [east2698]'	'Eastern Eastern Tucanoan [east2702]'	'Eastern Eastern Tucanoan II [east2708]'	'Wanano-Piratapuyo [wana1272]'	NA	NA	NA	NA	NA	NA	NA	NA	NA	NA	NA	NA	'Guanano [guan1269][gvc]'	Guanano210	Stenzel2004Reference
1578	A	NA	NA	FALSE	gvf	goli1247	Pacific	144.75	-6.33	Chimbu-Wahgi	Chimbu	NA	NA	NA	Golin	'Nuclear Trans New Guinea [nucl1709]'	'Central East New Guinea Highlands [cent2120]'	'Simbu [simb1258]'	'Nuclear Simbu [nucl1617]'	'Golinic [goli1246]'	'Golin [goli1247][gvf]'	NA	NA	NA	NA	NA	NA	NA	NA	NA	NA	NA	NA	Golin206	Bun1974Golin
1592	A	NA	NA	FALSE	hdn	nort2938	N/C America	-132.5	54	Haida	NA	NA	NA	NA	Haida (Northern)	'Haida [haid1248]'	NA	NA	NA	NA	NA	NA	NA	NA	NA	NA	NA	NA	NA	NA	NA	NA	'Northern Haida [nort2938][hdn]'	HaidaNorthern466	Enrico2003Haida
1600	A	main	NA	FALSE	hch	huic1243	N/C America	-104	22	Uto-Aztecan	Southern Uto-Aztecan	Sonoran	NA	NA	Huichol	'Uto-Aztecan [utoa1244]'	'Southern Uto-Aztecan [sout3136]'	'Corachol-Aztecan [cora1261]'	'Corachol [cora1259]'	'Huichol [huic1243][hch]'	NA	NA	NA	NA	NA	NA	NA	NA	NA	NA	NA	NA	NA	Huichol246	Comrie1982Grammatical
1621	A	main	NA	FALSE	hup	hupa1239	N/C America	-123.67	41.08	Na-Dene	Athabaskan	NA	NA	NA	Hupa	'Athapaskan-Eyak-Tlingit [atha1245]'	'Athapaskan-Eyak [atha1246]'	'Athapaskan [atha1247]'	'Pacific Coast Athapaskan [paci1277]'	'California Athapaskan [cali1245]'	NA	NA	NA	NA	NA	NA	NA	NA	NA	NA	NA	NA	'Hupa [hupa1239][hup]'	Hupa250	Golla1970Hupa
1623	A	main	NA	FALSE	hur	halk1245	N/C America	-122.5	49.5	Salishan	Coast Salish	Central Coast Salish	South Georgia	NA	Halkomelem	'Salishan [sali1255]'	'Central Salish [cent2129]'	'Halkomelem [halk1245][hur]'	NA	NA	NA	NA	NA	NA	NA	NA	NA	NA	NA	NA	NA	NA	NA	Halkomelem221	Gerdts2010Ditransitive
1628	A	main	NA	FALSE	haw	hawa1245	Pacific	-155.5	19.58	Austronesian	Malayo-Polynesian	Oceanic	Central Pacific	Eastern Fijian-Polynesian linkage	Hawaiian	'Austronesian [aust1307]'	'Nuclear Austronesian [nucl1752]'	'Malayo-Polynesian [mala1545]'	'Central-Eastern Malayo-Polynesian [cent2237]'	'Eastern Malayo-Polynesian [east2712]'	'Oceanic [ocea1241]'	'Central Pacific [cent2060]'	'East Fijian-Polynesian [east2445]'	'Polynesian [poly1242]'	'Nuclear Polynesian [nucl1485]'	'Northern Outlier Polynesian-East Polynesian [nort3246]'	'Solomons Northern Outlier Polynesian-East Polynesian [solo1260]'	'Central Northern Outlier Polynesian-East Polynesian [cent2298]'	'East Nuclear Polynesian [east2449]'	'Central East Nuclear Polynesian [cent2062]'	NA	NA	'Hawaiian [hawa1245][haw]'	Hawaiian227	Cook2006Hawaiian
1644	A	main	NA	FALSE	ilo	ilok1237	Eurasia	121	16	Austronesian	Malayo-Polynesian	Western Malayo-Polynesian non-clade	NA	NA	Ilocano	'Austronesian [aust1307]'	'Nuclear Austronesian [nucl1752]'	'Malayo-Polynesian [mala1545]'	'Northern Luzon [nort3238]'	NA	NA	NA	NA	NA	NA	NA	NA	NA	NA	NA	NA	NA	'Iloko [ilok1237][ilo]'	Ilocano257	Rubino1997Reference
1645	A	NA	NA	FALSE	imi	anam1248	Pacific	145	-4.67	Madang	Kalamic-South Adelbert	South Adelbert	NA	NA	Anamuxra	'Nuclear Trans New Guinea [nucl1709]'	'Madang [mada1298]'	'Kalamic-South Adelbert [kala1403]'	'South Adelbert [sout3148]'	'Osum-Wadaginam-Pomoikan [osum1243]'	'Pomoikan [pomo1272]'	NA	NA	NA	NA	NA	NA	NA	NA	NA	NA	NA	'Anamgura [anam1248][imi]'	Anamuxra26	Ingram2001Grammar
1650	A	main	NA	FALSE	iqu	iqui1243	S America	-74	-3.25	Zaparoan	NA	NA	NA	NA	Iquito	'Zaparoan [zapa1251]'	'Iquito-Arabela [iqui1244]'	'Cahuarano-Iquito [cahu1267]'	'Iquito [iqui1243][iqu]'	NA	NA	NA	NA	NA	NA	NA	NA	NA	NA	NA	NA	NA	NA	Iquito260	Brown2004Topics
1671	A	main	NA	FALSE	jav	java1254	Eurasia	111	-7	Austronesian	Malayo-Polynesian	Western Malayo-Polynesian non-clade	NA	NA	Javanese	'Austronesian [aust1307]'	'Nuclear Austronesian [nucl1752]'	'Malayo-Polynesian [mala1545]'	'Javanesic [java1253]'	'Modern Javanese [mode1251]'	'Javanese [java1254][jav]'	NA	NA	NA	NA	NA	NA	NA	NA	NA	NA	NA	NA	Javanese267	Ewing2005Grammar
1682	A	main	NA	FALSE	jhi	jeha1242	Eurasia	101.5	5.75	Austroasiatic	Southern Mon-Khmer	Aslian	Jehaic	NA	Jahai	'Austroasiatic [aust1305]'	'Aslian [asli1243]'	'Central-Northern Aslian [cent1987]'	'North Aslian-Jah Hut [nort2681]'	'North Aslian [nort2682]'	'Maniq-Menraq-Batek [mani1290]'	'Menraq-Batek [menr1235]'	'Jehai [jeha1242][jhi]'	NA	NA	NA	NA	NA	NA	NA	NA	NA	NA	Jahai268	Burenhult2005Grammar
1691	A	NA	NA	FALSE	jun	juan1238	Eurasia	86	21.33	Austroasiatic	Munda	Southern Munda	NA	NA	Juang	'Austroasiatic [aust1305]'	'Mundaic [mund1335]'	'South Munda [sout3137]'	NA	NA	NA	NA	NA	NA	NA	NA	NA	NA	NA	NA	NA	NA	'Juang [juan1238][jun]'	Juang270	Patnaik2008Juang
1692	A	NA	NA	FALSE	jup	hupd1244	S America	-69.25	0.17	Nadahup	NA	NA	NA	NA	Hup	'Nadahup [nada1235]'	'Eastern Nadahup [east2549]'	'Hup-Yuhup [hupy1235]'	'Hupde [hupd1244][jup]'	NA	NA	NA	NA	NA	NA	NA	NA	NA	NA	NA	NA	NA	NA	Hup251	Epps2005Grammar
1702	A	main	NA	FALSE	xsm	kase1253	Africa	-1.25	11.25	Gur	South Gur	NA	NA	NA	Kasem	'Atlantic-Congo [atla1278]'	'North Volta-Congo [nort3149]'	'Gur [gura1261]'	'Central Gur [cent2243]'	'Southern Central Gur [sout3164]'	'Grusi [grus1239]'	'Northern Grusi [nort2782]'	'Nuna-Kasem [nuna1234]'	'Kasem [kase1253][xsm]'	NA	NA	NA	NA	NA	NA	NA	NA	NA	Kasem291	Bonvini1988Predication
1703	A	main	NA	FALSE	xaw	kawa1283	N/C America	-117.5	36	Uto-Aztecan	Northern Uto-Aztecan	Numic	NA	NA	Kawaiisu	'Uto-Aztecan [utoa1244]'	'Northern Uto-Aztecan [nort2953]'	'Numic [numi1242]'	'Southern Numic [sout2968]'	NA	NA	NA	NA	NA	NA	NA	NA	NA	NA	NA	NA	NA	'Kawaiisu [kawa1283][xaw]'	Kawaiisu292	Zigmondetal1990Kawaiisu
1709	A	NA	NA	FALSE	kbq	kama1370	Pacific	145.67	-6.25	Eastern Highlands	Gorokan	Kamano-Yagaria	NA	NA	Kamano-Kafe	'Nuclear Trans New Guinea [nucl1709]'	'Kainantu-Goroka [kain1273]'	'Goroka [goro1272]'	'Kamano-Yagaria [kama1374]'	NA	NA	NA	NA	NA	NA	NA	NA	NA	NA	NA	NA	NA	'Kamano [kama1370][kbq]'	KamanoKafe282	Payneetal1970Kamano
1739	A	NA	NA	FALSE	kgg	kusu1250	Eurasia	84.67	28	Kusunda	NA	NA	NA	NA	Kusunda	'Kusunda [kusu1250][kgg]'	NA	NA	NA	NA	NA	NA	NA	NA	NA	NA	NA	NA	NA	NA	NA	NA	NA	Kusunda344	Watters2006Notes
1743	A	main	NA	FALSE	kgr	abun1252	Pacific	132.5	-0.5	West Papuan	NA	NA	NA	NA	Abun	'Abun [abun1252][kgr]'	NA	NA	NA	NA	NA	NA	NA	NA	NA	NA	NA	NA	NA	NA	NA	NA	NA	Abun4	Berry1995Description
1744	A	main	NA	TRUE	kgs	kumb1268	Pacific	152.5	-30.17	Pama-Nyungan	Gumbaynggiric	NA	NA	NA	Gumbaynggir	'Pama-Nyungan [pama1250]'	'Southeastern Pama-Nyungan [sout3135]'	'North Coast Pama-Nyungan [nort3154]'	'Gumbaynggiric [gumb1242]'	NA	NA	NA	NA	NA	NA	NA	NA	NA	NA	NA	NA	NA	'Kumbainggar [kumb1268][kgs]'	Gumbaynggir337	Eades1979Gumbaynggir
1744	E	main	NA	TRUE	kgs	kumb1268	Pacific	152.5	-30.17	Pama-Nyungan	Gumbaynggiric	NA	NA	NA	Gumbaynggir	'Pama-Nyungan [pama1250]'	'Southeastern Pama-Nyungan [sout3135]'	'North Coast Pama-Nyungan [nort3154]'	'Gumbaynggiric [gumb1242]'	NA	NA	NA	NA	NA	NA	NA	NA	NA	NA	NA	NA	NA	'Kumbainggar [kumb1268][kgs]'	Gumbaynggir338	Eades1979Gumbaynggir
1750	A	NA	NA	FALSE	khr	khar1287	Eurasia	84.33	22.5	Austroasiatic	Munda	Southern Munda	NA	NA	Kharia	'Austroasiatic [aust1305]'	'Mundaic [mund1335]'	'South Munda [sout3137]'	'Kharia [khar1287][khr]'	NA	NA	NA	NA	NA	NA	NA	NA	NA	NA	NA	NA	NA	NA	Kharia300	Peterson2011Grammar
1751	E	main	NA	FALSE	khv	khva1239	Eurasia	46.17	42.25	Nakh-Daghestanian	Daghestanian	Tsezic	NA	NA	Khwarshi	'Nakh-Daghestanian [nakh1245]'	'Daghestanian [dagh1238]'	'Avar-Andic-Tsezic [avar1255]'	'Tsezic [tsez1239]'	'West Tsezic [west2429]'	'Khvarshi [khva1239][khv]'	NA	NA	NA	NA	NA	NA	NA	NA	NA	NA	NA	NA	Khwarshi304	Khalilova2009Grammar
1763	A	NA	NA	FALSE	kjh	khak1248	Eurasia	90	53	Turkic	Common Turkic	Northern Turkish	Siberian	NA	Khakas	'Turkic [turk1311]'	'Common Turkic [comm1245]'	'South Siberian Turkic [sout2693]'	'Yenisey Turkic [yeni1251]'	'Khakas [khak1248][kjh]'	NA	NA	NA	NA	NA	NA	NA	NA	NA	NA	NA	NA	NA	Khakas297	Anderson1998Xakas
1772	A	main	NA	TRUE	kky	gugu1255	Pacific	144.83	-15	Pama-Nyungan	Guugu Yimidhirr	NA	NA	NA	Guugu Yimidhirr	'Pama-Nyungan [pama1250]'	'Yimidhirr-Yalanji-Yidinic [yimi1234]'	NA	NA	NA	NA	NA	NA	NA	NA	NA	NA	NA	NA	NA	NA	NA	'Guguyimidjir [gugu1255][kky]'	GuuguYimidhirr213	Haviland1979Guugu
1772	E	main	NA	TRUE	kky	gugu1255	Pacific	144.83	-15	Pama-Nyungan	Guugu Yimidhirr	NA	NA	NA	Guugu Yimidhirr	'Pama-Nyungan [pama1250]'	'Yimidhirr-Yalanji-Yidinic [yimi1234]'	NA	NA	NA	NA	NA	NA	NA	NA	NA	NA	NA	NA	NA	NA	NA	'Guguyimidjir [gugu1255][kky]'	GuuguYimidhirr212	Haviland1979Guugu
1775	E	main	NA	FALSE	kle	kulu1253	Eurasia	87	27.5	Sino-Tibetan	Kiranti	Central-Eastern Kiranti	Central Kiranti	Khambu	Kulung	'Sino-Tibetan [sino1245]'	'Himalayish [hima1249]'	'Mahakiranti [maha1306]'	'Kiranti [kira1253]'	'Central Kiranti [cent2250]'	'Khambu [kham1300]'	'Kulungic [kulu1252]'	'Kulung {Nepal} [kulu1253][kle]'	NA	NA	NA	NA	NA	NA	NA	NA	NA	NA	Kulung335	Tolsma1999Grammar
1778	E	main	NA	FALSE	klr	khal1275	Eurasia	86.67	27.5	Sino-Tibetan	Kiranti	Western Kiranti	Upper Dudhkosi	NA	Khaling	'Sino-Tibetan [sino1245]'	'Himalayish [hima1249]'	'Mahakiranti [maha1306]'	'Kiranti [kira1253]'	'Western Kiranti [west2424]'	'Upper Dudhkosi [uppe1413]'	NA	NA	NA	NA	NA	NA	NA	NA	NA	NA	NA	'Khaling [khal1275][klr]'	Khaling298	Toba1984Khaling
1784	A	main	NA	FALSE	kmo	kwom1262	Pacific	142.75	-4.17	Sepik	Nukuma	NA	NA	NA	Kwoma	'Sepik [sepi1257]'	'Nukuma [nuku1256]'	'Kwoma [kwom1262][kmo]'	NA	NA	NA	NA	NA	NA	NA	NA	NA	NA	NA	NA	NA	NA	NA	Kwoma349	Kooyers1974Washkuk
1791	A	main	1791_defaultSVO	FALSE	koe	kaci1244	Africa	34.5	6.5	Surmic	NA	NA	NA	NA	Baale	'Surmic [surm1244]'	'South Surmic [sout2836]'	'Southwest Surmic [sout2838]'	'Kacipo-Balesi [kaci1244][koe]'	NA	NA	NA	NA	NA	NA	NA	NA	NA	NA	NA	NA	NA	NA	Baale274	Yigezuetal1998Notes
1806	A	NA	NA	FALSE	kpr	kora1294	Pacific	149.08	-9.05	Greater Binanderean	Binanderean	Nuclear Binanderean	NA	NA	Korafe	'Nuclear Trans New Guinea [nucl1709]'	'Greater Binanderean [bina1276]'	'Binanderean [bina1279]'	'Nuclear Binanderean [nucl1603]'	'South Binandere [sout2934]'	'Coastal Binandere [coas1297]'	'Gaena-Korafe [gaen1235]'	'Korafe-Yegha [kora1294][kpr]'	NA	NA	NA	NA	NA	NA	NA	NA	NA	NA	Korafe321	Farr1999The-interface
1810	A	main	NA	FALSE	kqi	koit1244	Pacific	147.08	-9.33	Koiarian	Koiaric	NA	NA	NA	Koita	'Koiarian [koia1260]'	'Koiaric [koia1261]'	'Koita-Koiari [koit1243]'	'Koitabu [koit1244][kqi]'	NA	NA	NA	NA	NA	NA	NA	NA	NA	NA	NA	NA	NA	NA	Koita316	Dutton1975Koita
1816	E	main	NA	TRUE	kry	kryt1240	Eurasia	48.25	41.22	Nakh-Daghestanian	Daghestanian	Lezgian	Samurian (core Lezgian)	Southern Samurian	Kryz	'Nakh-Daghestanian [nakh1245]'	'Daghestanian [dagh1238]'	'Lezgic [lezg1248]'	'Nuclear Lezgic [nucl1321]'	'South Lezgic [sout2753]'	'Kryts [kryt1240][kry]'	NA	NA	NA	NA	NA	NA	NA	NA	NA	NA	NA	NA	Kryz330	Authier2009Grammaire
1816	A	main	NA	TRUE	kry	kryt1240	Eurasia	48.25	41.22	Nakh-Daghestanian	Daghestanian	Lezgian	Samurian (core Lezgian)	Southern Samurian	Kryz	'Nakh-Daghestanian [nakh1245]'	'Daghestanian [dagh1238]'	'Lezgic [lezg1248]'	'Nuclear Lezgic [nucl1321]'	'South Lezgic [sout2753]'	'Kryts [kryt1240][kry]'	NA	NA	NA	NA	NA	NA	NA	NA	NA	NA	NA	NA	Kryz331	Authier2009Grammaire
1826	E	main	NA	FALSE	ktg	kalk1246	Pacific	139.5	-21	Pama-Nyungan	Kalkatungic	NA	NA	NA	Kalkatungu	'Pama-Nyungan [pama1250]'	'Galgadungic [galg1238]'	NA	NA	NA	NA	NA	NA	NA	NA	NA	NA	NA	NA	NA	NA	NA	'Kalkutung [kalk1246][ktg]'	Kalkatungu280	Blake1979Kalkatungu
1827	A	main	NA	FALSE	ktn	kari1311	S America	-64	-9.5	Tupian	NA	NA	NA	NA	Karitiâna	'Tupian [tupi1275]'	'Arikemic [arik1263]'	NA	NA	NA	NA	NA	NA	NA	NA	NA	NA	NA	NA	NA	NA	NA	'Karitiana [kari1311][ktn]'	Karitiâna288	Storto199Aspects
1833	A	main	NA	FALSE	kvn	bord1248	S America	-77.33	8	Chibchan	NA	NA	NA	NA	Kuna	'Chibchan [chib1249]'	'Core Chibchan [core1252]'	'Isthmic [isth1243]'	'Eastern Isthmic [east2569]'	'Kuna [kuna1280]'	NA	NA	NA	NA	NA	NA	NA	NA	NA	NA	NA	NA	'Border Kuna [bord1248][kvn]'	Kuna84	Forster2011Paya
1835	A	NA	NA	FALSE	kue	kuma1280	Pacific	145	-5.92	Chimbu-Wahgi	Chimbu	NA	NA	NA	Kuman	'Nuclear Trans New Guinea [nucl1709]'	'Central East New Guinea Highlands [cent2120]'	'Simbu [simb1258]'	'Nuclear Simbu [nucl1617]'	'Kuman-Dom-Gunaa [kuma1279]'	'Kuman [kuma1280][kue]'	NA	NA	NA	NA	NA	NA	NA	NA	NA	NA	NA	NA	Kuman336	Piau1985Verbal
1887	A	main	NA	FALSE	lil	lill1248	N/C America	-122	50.75	Salishan	Interior Salish	Northern Interior Salish	NA	NA	Lillooet	'Salishan [sali1255]'	'Interior Salish [inte1241]'	'Northern Interior Salish [nort2948]'	NA	NA	NA	NA	NA	NA	NA	NA	NA	NA	NA	NA	NA	NA	'Lillooet [lill1248][lil]'	Lillooet363	Roberst1999Grammatical
1896	A	main	NA	FALSE	lln	lele1276	Africa	15.58	9.08	Chadic	East Chadic	NA	NA	NA	Lele	'Afro-Asiatic [afro1255]'	'Chadic [chad1250]'	'East Chadic [east2632]'	'East Chadic A [east2640]'	'East Chadic A A.2 [east2645]'	'East Chadic A.2 1 [east2721]'	NA	NA	NA	NA	NA	NA	NA	NA	NA	NA	NA	'Lele {Chad} [lele1276][lln]'	Lele361	Frajzyngier2001Grammar
1902	A	main	NA	FALSE	lmw	lake1258	N/C America	-122.67	38.92	Yokuts-Utian	Utian	Miwok-Costanoan	Miwok	Western Miwok	Miwok (Lake)	'Miwok-Costanoan [miwo1274]'	'Miwokan [miwo1275]'	'Western Miwokan [west2633]'	NA	NA	NA	NA	NA	NA	NA	NA	NA	NA	NA	NA	NA	NA	'Lake Miwok [lake1258][lmw]'	MiwokLake351	Callaghan2003Proto-Utian
1914	E	main	NA	FALSE	lus	lush1249	Eurasia	92.83	23.17	Sino-Tibetan	Kukish (Mizo-Kuki-Chin)	Central Chin	NA	NA	Mizo (Lushai)	'Sino-Tibetan [sino1245]'	'Kuki-Chin-Naga [kuki1245]'	'Kuki-Chin [kuki1246]'	'Central Kuki-Chin [cent2005]'	'Mizoic [mizo1244]'	'Lushai [lush1249][lus]'	NA	NA	NA	NA	NA	NA	NA	NA	NA	NA	NA	NA	MizoLushai371	Chhangte1993Mizo
1940	E	main	NA	FALSE	mbp	mala1522	S America	-73.5	11	Chibchan	Chibchan	Arhuacan	NA	NA	Damana	'Chibchan [chib1249]'	'Core Chibchan [core1252]'	'Magdalenic [magd1236]'	'Northern Magdalenic [nort3000]'	'Arhuacic [arhu1241]'	'Eastern-Southern Arhuacic [east2571]'	'Eastern Arhuacic [east2572]'	NA	NA	NA	NA	NA	NA	NA	NA	NA	NA	'Malayo [mala1522][mbp]'	Damana378	Williams1993Grammar
1944	A	NA	NA	FALSE	mbw	mari1435	Pacific	144.67	-5.5	Chimbu-Wahgi	Jimi	NA	NA	NA	Maring	'Nuclear Trans New Guinea [nucl1709]'	'Central East New Guinea Highlands [cent2120]'	'Jimi [jimi1245]'	'Maring [mari1435][mbw]'	NA	NA	NA	NA	NA	NA	NA	NA	NA	NA	NA	NA	NA	NA	Maring394	Woodward1973Maring
1947	E	main	NA	TRUE	mcf	mats1244	S America	-73.25	-5.42	Pano-Tacanan	Panoan	NA	NA	NA	Matsés	'Panoan [pano1256]'	'Mayoruna Branch [mayo1277]'	'Mayo Group [mayo1269]'	'Matses subgroup [mats1243]'	NA	NA	NA	NA	NA	NA	NA	NA	NA	NA	NA	NA	NA	'Matses [mats1244][mcf]'	Matsés398	Fleck2003Grammar
1947	A	main	NA	TRUE	mcf	mats1244	S America	-73.25	-5.42	Pano-Tacanan	Panoan	NA	NA	NA	Matsés	'Panoan [pano1256]'	'Mayoruna Branch [mayo1277]'	'Mayo Group [mayo1269]'	'Matses subgroup [mats1243]'	NA	NA	NA	NA	NA	NA	NA	NA	NA	NA	NA	NA	NA	'Matses [mats1244][mcf]'	Matsés399	Fleck2003Grammar
1949	A	main	NA	FALSE	mch	maqu1238	S America	-65	5.5	Cariban	NA	NA	NA	NA	Carib (De'kwana)	'Cariban [cari1283]'	'Guianan [guia1242]'	'Maquiritari-Wayumara [maqu1239]'	'Maquiritari [maqu1238][mch]'	NA	NA	NA	NA	NA	NA	NA	NA	NA	NA	NA	NA	NA	NA	CaribDe'kwana389	Hall1988Morphosyntax
1952	A	main	NA	FALSE	mco	coat1238	N/C America	-95.67	16.92	Mixe-Zoque	NA	NA	NA	NA	Mixe (Coatlán)	'Mixe-Zoque [mixe1284]'	'Mixe [mixe1286]'	'Oaxaca Mixe [oaxa1241]'	'Lowland-Midland-South Highland Mixe [lowl1268]'	'Lowland-Midland Mixe [lowl1269]'	'Lowland Mixe [lowl1263]'	'Coatlan Mixe [coat1238][mco]'	NA	NA	NA	NA	NA	NA	NA	NA	NA	NA	NA	MixeCoatlán125	VanHaitsmaetal1976HIerarchical
1954	A	NA	NA	FALSE	mcr	meny1245	Pacific	146	-7.25	Angan	NA	NA	NA	NA	Menya	'Angan [anga1289]'	'Kapau-Menya [kapa1251]'	NA	NA	NA	NA	NA	NA	NA	NA	NA	NA	NA	NA	NA	NA	NA	'Menya [meny1245][mcr]'	Menya404	Whitehead2004Reference
1961	A	main	NA	FALSE	gso	sout2785	Africa	15.5	4.5	Adamawa-Ubangi	NA	NA	NA	NA	Mbodomo	'Atlantic-Congo [atla1278]'	'North Volta-Congo [nort3149]'	'Gbaya-Manza-Ngbaka [gbay1279]'	'Gbaya Meridional-Occidental [gbay1282]'	'Gbaya Meridional [gbay1284]'	NA	NA	NA	NA	NA	NA	NA	NA	NA	NA	NA	NA	'Southwest Gbaya [sout2785][gso]'	Mbodomo570	Boyd1997Phonology
1964	A	NA	NA	FALSE	mdy	male1284	Africa	36.92	6	Omotic	NA	NA	NA	NA	Maale	'Gonga-Gimojan [gong1255]'	'Ometo [omet1238]'	'North-West Ometo [nort3161]'	NA	NA	NA	NA	NA	NA	NA	NA	NA	NA	NA	NA	NA	NA	'Male {Ethiopia} [male1284][mdy]'	Maale379	Amha2001Maale
1989	A	NA	NA	FALSE	mad	nucl1460	Eurasia	113.5	-7	Austronesian	Malayo-Polynesian	Western Malayo-Polynesian non-clade	NA	NA	Madurese	'Austronesian [aust1307]'	'Nuclear Austronesian [nucl1752]'	'Malayo-Polynesian [mala1545]'	'Malayo-Sumbawan [mala1536]'	'Madurese [madu1247]'	'Nuclear Madurese [nucl1460][mad]'	NA	NA	NA	NA	NA	NA	NA	NA	NA	NA	NA	NA	Madurese479	Davies2010Grammar
1991	A	main	NA	FALSE	mos	moss1236	Africa	-1.25	12.83	Gur	North Gur	NA	NA	NA	Moré	'Atlantic-Congo [atla1278]'	'North Volta-Congo [nort3149]'	'Gur [gura1261]'	'Central Gur [cent2243]'	'Northern Central Gur [nort2777]'	'Bwamu-Oti-Volta [bwam1248]'	'Oti-Volta [otiv1239]'	'Nuclear Oti-Volta [nucl1743]'	'Gurma-Yom-Oti-Volta Occidental [gurm1247]'	'Western Oti-Volta [west2461]'	'Nuclear Oti-Volta Occidental [nucl1748]'	'Northwest Oti-Volta [nort3234]'	'Mossi-Farefare [moss1237]'	'Mossic [moss1238]'	'Mossi [moss1236][mos]'	NA	NA	NA	Moré417	Canu1974Description
1999	A	NA	NA	FALSE	mia	miam1252	N/C America	-90	40	Algic	Algonquian	NA	NA	NA	Illinois	'Algic [algi1248]'	'Algonquian [algo1256]'	'Eastern Great Lakes Algonquian [east2765]'	'Miami [miam1252][mia]'	NA	NA	NA	NA	NA	NA	NA	NA	NA	NA	NA	NA	NA	NA	Illinois405	Costa2003Miami
2007	A	main	NA	FALSE	mik	mika1239	N/C America	-85	32	Muskogean	NA	NA	NA	NA	Mikasuki	'Muskogean [musk1252]'	'Mikasuki [mika1239][mik]'	NA	NA	NA	NA	NA	NA	NA	NA	NA	NA	NA	NA	NA	NA	NA	NA	Mikasuki407	Boynton1982Mikasuki
2015	A	NA	NA	FALSE	mnc	manc1252	Eurasia	127.5	49.5	Tungusic	Southern Tungusic	NA	NA	NA	Manchu	'Tungusic [tung1282]'	'Manchu-Jurchen [manc1250]'	'Manchu-Xibe [manc1251]'	'Manchu [manc1252][mnc]'	NA	NA	NA	NA	NA	NA	NA	NA	NA	NA	NA	NA	NA	NA	Manchu382	Gorelova2002Manchu
2016	A	NA	NA	FALSE	mjg	tuuu1240	Eurasia	102	36	Mongolic	NA	NA	NA	NA	Mangghuer	'Mongolic [mong1329]'	'Southern Periphery Mongolic [sout2705]'	'Shirongol [shir1260]'	'Tu [tuuu1240][mjg]'	NA	NA	NA	NA	NA	NA	NA	NA	NA	NA	NA	NA	NA	NA	Mangghuer645	Slater2003Grammar
2023	A	NA	NA	FALSE	mkf	miya1266	Africa	9.67	10.92	Chadic	West Chadic	West - B (West Chadic)	NA	NA	Miya	'Afro-Asiatic [afro1255]'	'Chadic [chad1250]'	'West Chadic [west2785]'	'West Chadic B [west2790]'	'West Chadic B B.2 [west2712]'	'Warji-Gala-Kariya [warj1254]'	'Miya [miya1266][mkf]'	NA	NA	NA	NA	NA	NA	NA	NA	NA	NA	NA	Miya409	Schuh1998Grammar
2028	A	NA	NA	FALSE	mle	mana1298	Pacific	142.83	-4.25	Sepik	Middle Sepik (Ndu)	NA	NA	NA	Manambu	'Ndu [nduu1242]'	'Nuclear Ndu [nucl1642]'	'Manambu-Sengo [mana1297]'	NA	NA	NA	NA	NA	NA	NA	NA	NA	NA	NA	NA	NA	NA	'Manambu [mana1298][mle]'	Manambu381	Aikhenvald2008Manambu
2029	A	main	NA	FALSE	mhj	mogh1245	Eurasia	62	35	Mongolic	NA	NA	NA	NA	Moghol	'Mongolic [mong1329]'	'Mogholi [mogh1245][mhj]'	NA	NA	NA	NA	NA	NA	NA	NA	NA	NA	NA	NA	NA	NA	NA	NA	Moghol410	Weiers2003Mongolic
2031	A	main	NA	FALSE	mlp	barg1252	Pacific	145.75	-4.88	Madang	Croisilles	NA	NA	NA	Mugil	'Nuclear Trans New Guinea [nucl1709]'	'Madang [mada1298]'	'Croisilles [croi1234]'	'Mugil-Kaukombaran [mugi1234]'	NA	NA	NA	NA	NA	NA	NA	NA	NA	NA	NA	NA	NA	'Bargam [barg1252][mlp]'	Mugil58	Hepner2006Bargam
2035	A	main	NA	FALSE	mlv	motl1237	Pacific	167.58	-13.58	Austronesian	Malayo-Polynesian	Oceanic	Southern Oceanic linkage	North Vanuatu Linkage	Mwotlap	'Austronesian [aust1307]'	'Nuclear Austronesian [nucl1752]'	'Malayo-Polynesian [mala1545]'	'Central-Eastern Malayo-Polynesian [cent2237]'	'Eastern Malayo-Polynesian [east2712]'	'Oceanic [ocea1241]'	'North and Central Vanuatu [nort3195]'	'Northern Vanuatu [nort3205]'	'Torres-Banks linkage [torr1262]'	'Motlav [motl1237][mlv]'	NA	NA	NA	NA	NA	NA	NA	NA	Mwotlap418	Francois2005Typological
2047	A	NA	NA	FALSE	mnw	monn1252	Eurasia	100.5	14.83	Austroasiatic	Southern Mon-Khmer	Monic	NA	NA	Mon	'Austroasiatic [aust1305]'	'Monic [moni1258]'	'Mon [monn1252][mnw]'	NA	NA	NA	NA	NA	NA	NA	NA	NA	NA	NA	NA	NA	NA	NA	Mon416	Jenny2005Verb
2054	A	main	NA	FALSE	moh	moha1258	N/C America	-74.25	43.5	Iroquoian	Northern Iroquoian	Five Nations-Huronian-Susquehannock (Proto-Lake Iroquoian)	Five Nations	Mohawk-Oneida	Mohawk	'Iroquoian [iroq1247]'	'Northern Iroquoian [nort2947]'	'Mohawk-Oneida [moha1257]'	NA	NA	NA	NA	NA	NA	NA	NA	NA	NA	NA	NA	NA	NA	'Mohawk [moha1258][moh]'	Mohawk412	Bonvillain1973Grammar
2060	A	main	NA	FALSE	mov	moha1256	N/C America	-114.58	34.67	Yuman	NA	NA	NA	NA	Mojave	'Cochimi-Yuman [coch1271]'	'Yuman [yuma1250]'	'General Yuman [gene1244]'	'River Yuman [rive1260]'	NA	NA	NA	NA	NA	NA	NA	NA	NA	NA	NA	NA	NA	'Mohave [moha1256][mov]'	Mojave411	Munro1976MojaveSyntax
2063	A	main	NA	FALSE	mpe	maja1242	Africa	35	6.75	Surmic	NA	NA	NA	NA	Majang	'Surmic [surm1244]'	NA	NA	NA	NA	NA	NA	NA	NA	NA	NA	NA	NA	NA	NA	NA	NA	'Majang [maja1242][mpe]'	Majang375	Unseth1989Sketch
2072	A	main	NA	FALSE	mqs	west2600	Pacific	127.58	0.5	West Papuan	North Halmaheran	NA	NA	NA	Makian (West)	'North Halmahera [nort2923]'	NA	NA	NA	NA	NA	NA	NA	NA	NA	NA	NA	NA	NA	NA	NA	NA	'West Makian [west2600][mqs]'	MakianWest684	Voorhoeve1982West
2081	A	main	2081_NPTCP	FALSE	mar	mara1378	Eurasia	76	19	Indo-European	Indo-Iranian	Indo-Aryan	Southwestern Indo-Aryan	NA	Marathi	'Indo-European [indo1319]'	'Indo-Iranian [indo1320]'	'Indo-Aryan [indo1321]'	'Indo-Aryan Southern zone [indo1325]'	'Maharastric [maha1307]'	'Marathic [mara1416]'	'Marathi [mara1378][mar]'	NA	NA	NA	NA	NA	NA	NA	NA	NA	NA	NA	Marathi392	Deoetal2006Typological, Pandharipande1997Marathi
2081	E	main	2081_PTCP	TRUE	mar	mara1378	Eurasia	76	19	Indo-European	Indo-Iranian	Indo-Aryan	Southwestern Indo-Aryan	NA	Marathi	'Indo-European [indo1319]'	'Indo-Iranian [indo1320]'	'Indo-Aryan [indo1321]'	'Indo-Aryan Southern zone [indo1325]'	'Maharastric [maha1307]'	'Marathic [mara1416]'	'Marathi [mara1378][mar]'	NA	NA	NA	NA	NA	NA	NA	NA	NA	NA	NA	Marathi391	Deoetal2006Typological, Pandharipande1997Marathi
2081	A	main	2081_PTCP	TRUE	mar	mara1378	Eurasia	76	19	Indo-European	Indo-Iranian	Indo-Aryan	Southwestern Indo-Aryan	NA	Marathi	'Indo-European [indo1319]'	'Indo-Iranian [indo1320]'	'Indo-Aryan [indo1321]'	'Indo-Aryan Southern zone [indo1325]'	'Maharastric [maha1307]'	'Marathic [mara1416]'	'Marathi [mara1378][mar]'	NA	NA	NA	NA	NA	NA	NA	NA	NA	NA	NA	Marathi390	Deoetal2006Typological, Pandharipande1997Marathi
2093	A	NA	NA	FALSE	mua	mund1325	Africa	14.5	9.67	Adamawa-Ubangi	NA	NA	NA	NA	Mundang	'Atlantic-Congo [atla1278]'	'North Volta-Congo [nort3149]'	'Adamawa-Ubangi [adam1258]'	'Adamawa [adam1259]'	'Mbum-Day [mbum1256]'	'Mbumic [mbum1257]'	'Northern Mbum [nort2773]'	'Tupuri-Mundang-Mambai [tupu1245]'	'Mundangic [mund1324]'	'Mundang [mund1325][mua]'	NA	NA	NA	NA	NA	NA	NA	NA	Mundang424	Elders2000Grammaire
2096	A	main	NA	FALSE	mzm	nucl1240	Africa	11.67	9	Adamawa-Ubangi	NA	NA	NA	NA	Mumuye	'Atlantic-Congo [atla1278]'	'North Volta-Congo [nort3149]'	'Adamawa-Ubangi [adam1258]'	'Adamawa [adam1259]'	'Samba Duru-Mumuye Yendang [samb1322]'	'Mumuye-Yandang [mumu1249]'	'Mumuyeic [mumu1250]'	'Nuclear Mumuye [nucl1240][mzm]'	NA	NA	NA	NA	NA	NA	NA	NA	NA	NA	Mumuye473	Shimizu1983Zing
2098	A	NA	NA	FALSE	muz	murs1242	Africa	36.08	5.58	Surmic	NA	NA	NA	NA	Mursi	'Surmic [surm1244]'	'South Surmic [sout2836]'	'Southeast Surmic [sout2837]'	'Pastoral Surmic [past1248]'	'Suri-Mursi [suri1266]'	NA	NA	NA	NA	NA	NA	NA	NA	NA	NA	NA	NA	'Mursi [murs1242][muz]'	Mursi426	Turtonetal1976Mursi
2102	A	NA	NA	FALSE	mvf	peri1253	Eurasia	109	39.36	Mongolic	NA	NA	NA	NA	Ordos	'Mongolic [mong1329]'	'Eastern Mongolic [oira1260]'	'Oirat-Khalkha [oira1264]'	'Khalkha-Buriat [khal1273]'	'Mongolian [mong1331]'	'Peripheral Mongolian [peri1253][mvf]'	NA	NA	NA	NA	NA	NA	NA	NA	NA	NA	NA	NA	Ordos507	Georg2003Ordos
2124	A	NA	NA	FALSE	mzh	wich1264	S America	-62.58	-22.5	Matacoan	NA	NA	NA	NA	Wichí	'Matacoan [mata1289]'	'Mataguayo II [mata1291]'	'Wichi [wich1261]'	NA	NA	NA	NA	NA	NA	NA	NA	NA	NA	NA	NA	NA	NA	'Wichi Lhamtes Guisnay [wich1264][mzh]'	Wichí687	Terraza2009Grammaire
2132	A	main	NA	FALSE	nal	nali1244	Pacific	151.33	-2.95	Austronesian	Malayo-Polynesian	Oceanic	Western Oceanic linkage	Meso-Melanesian linkage	Nalik	'Austronesian [aust1307]'	'Nuclear Austronesian [nucl1752]'	'Malayo-Polynesian [mala1545]'	'Central-Eastern Malayo-Polynesian [cent2237]'	'Eastern Malayo-Polynesian [east2712]'	'Oceanic [ocea1241]'	'Western Oceanic linkage [west2818]'	'Meso Melanesian linkage [meso1253]'	'New Ireland-Northwest Solomonic [newi1241]'	'Tungak-Nalik [tung1294]'	NA	NA	NA	NA	NA	NA	NA	'Nalik [nali1244][nal]'	Nalik430	Volker1998Nalik
2144	A	main	NA	FALSE	ncj	nort2957	N/C America	-98.25	20	Uto-Aztecan	Southern Uto-Aztecan	Aztecan	NA	NA	Nahuatl (North Puebla)	'Uto-Aztecan [utoa1244]'	'Southern Uto-Aztecan [sout3136]'	'Corachol-Aztecan [cora1261]'	'Aztec [azte1234]'	'Western Nahuatl [west2809]'	'Central Nahuatl [cent2258]'	NA	NA	NA	NA	NA	NA	NA	NA	NA	NA	NA	'Northern Puebla Nahuatl [nort2957][ncj]'	NahuatlNorthPuebla469	Brockway1979North
2148	A	NA	NA	FALSE	ndi	samb1305	Africa	12.5	8.5	Adamawa-Ubangi	NA	NA	NA	NA	Samba Leko	'Atlantic-Congo [atla1278]'	'North Volta-Congo [nort3149]'	'Adamawa-Ubangi [adam1258]'	'Adamawa [adam1259]'	'Samba Duru-Mumuye Yendang [samb1322]'	'Samba Duru [samb1323]'	'Lekoic [leko1246]'	'Samba-Leko-Perema-Mumbake [samb1324]'	'Samba Leko [samb1305][ndi]'	NA	NA	NA	NA	NA	NA	NA	NA	NA	SambaLeko528	Fabre2003Samba
2150	A	NA	NA	FALSE	ndv	ndut1239	Africa	-16.92	14.92	North Atlantic	NA	NA	NA	NA	Ndut	'Atlantic-Congo [atla1278]'	'North-Central Atlantic [nort3146]'	'North Atlantic [nort3148]'	'Cangin [cang1245]'	'Palor-Ndut [palo1244]'	NA	NA	NA	NA	NA	NA	NA	NA	NA	NA	NA	NA	'Ndut [ndut1239][ndv]'	Ndut438	Morgan1996Overview
2153	A	main	NA	FALSE	neg	negi1245	Eurasia	139	53	Tungusic	Northern Tungusic	Northwestern Tungusic	NA	NA	Negidal	'Tungusic [tung1282]'	'Northern Tungusic [nort3147]'	'West Tungus [west2427]'	'Negidal [negi1245][neg]'	NA	NA	NA	NA	NA	NA	NA	NA	NA	NA	NA	NA	NA	NA	Negidal439	Cincius1997Negidalskij
2169	E	NA	NA	FALSE	nid	ngan1295	Pacific	135	-13.83	Gunwingguan	Ngandi-Nunggubuyu	NA	NA	NA	Ngandi	'Gunwinyguan [gunw1250]'	'Gunwinyguan Bak [gunw1253]'	'Eastern Gunwinyguan [east2701]'	NA	NA	NA	NA	NA	NA	NA	NA	NA	NA	NA	NA	NA	NA	'Ngandi [ngan1295][nid]'	Ngandi446	Heath1978Ngandi
2172	A	NA	NA	FALSE	nio	ngan1291	Eurasia	93	71	Uralic	Samoyedic	Northern Samoyedic	NA	NA	Nganasan	'Uralic [ural1272]'	'Samoyedic [samo1298]'	'Nganasan [ngan1291][nio]'	NA	NA	NA	NA	NA	NA	NA	NA	NA	NA	NA	NA	NA	NA	NA	Nganasan445	Helimski1998Nganasan
2173	E	main	NA	FALSE	nia	nias1242	Eurasia	97.75	1	Austronesian	Malayo-Polynesian	Western Malayo-Polynesian non-clade	NA	NA	Nias	'Austronesian [aust1307]'	'Nuclear Austronesian [nucl1752]'	'Malayo-Polynesian [mala1545]'	'Northwest Sumatra-Barrier Islands [nort2829]'	'Nuclear Barrier Islands [nucl1463]'	'Mentawai-Nias-Sikule [ment1248]'	'Nias-Sikule [nias1241]'	'Nias [nias1242][nia]'	NA	NA	NA	NA	NA	NA	NA	NA	NA	NA	Nias453	Brown2001Grammar
2189	E	NA	NA	FALSE	nnk	nank1250	Pacific	146.45	-5.78	Finisterre-Huon	Finisterre	Yupna	NA	NA	Nankina	'Nuclear Trans New Guinea [nucl1709]'	'Finisterre-Huon [fini1244]'	'Finisterre-Saruwaged [fini1245]'	'Yupna [yupn1242]'	NA	NA	NA	NA	NA	NA	NA	NA	NA	NA	NA	NA	NA	'Nankina [nank1250][nnk]'	Nankina436	Spauldingetal1994Phonology
2190	A	main	NA	FALSE	nnm	nami1256	Pacific	141.75	-3.83	Sepik	Yellow River	NA	NA	NA	Namia	'Sepik [sepi1257]'	'Yellow River [yell1247]'	NA	NA	NA	NA	NA	NA	NA	NA	NA	NA	NA	NA	NA	NA	NA	'Namia [nami1256][nnm]'	Namia432	Feldpauschetal1992Namia
2194	A	main	NA	FALSE	lao	laoo1244	Eurasia	103	18	Tai-Kadai	NA	NA	NA	NA	Lao	'Tai-Kadai [taik1256]'	'Kam-Tai [kamt1241]'	'Be-Tai [beta1258]'	'Daic [daic1237]'	'Central-Southwestern Tai [cent2251]'	'Wenma-Southwestern Tai [wenm1239]'	'Sapa-Southwestern Tai [sapa1255]'	'Southwestern Tai [sout3184]'	'Sputhwestern Thai PH [sput1235]'	'Lao-Thai [laot1235]'	'Lao [laoo1244][lao]'	NA	NA	NA	NA	NA	NA	NA	Lao357	Enfield2007Grammar
2209	A	main	NA	FALSE	nsq	nort2968	N/C America	-120.67	38.33	Yokuts-Utian	Utian	Miwok-Costanoan	Miwok	Eastern Miwok	Miwok (Northern Sierra)	'Miwok-Costanoan [miwo1274]'	'Miwokan [miwo1275]'	'Eastern Miwokan [east2546]'	'Sierra [sier1249]'	NA	NA	NA	NA	NA	NA	NA	NA	NA	NA	NA	NA	NA	'Northern Sierra Miwok [nort2968][nsq]'	MiwokNorthernSierra470	Callaghan1987Northern
2210	A	main	NA	FALSE	nsz	nise1244	N/C America	-121	39	Maiduan	NA	NA	NA	NA	Nisenan	'Maiduan [maid1262]'	NA	NA	NA	NA	NA	NA	NA	NA	NA	NA	NA	NA	NA	NA	NA	NA	'Nisenan [nise1244][nsz]'	Nisenan456	Eatough1999Central
2218	A	main	NA	FALSE	nup	nupe1254	Africa	5.42	9.17	Benue-Congo	Nupoid	NA	NA	NA	Nupe	'Atlantic-Congo [atla1278]'	'Nupoid [nupo1239]'	'Nupe-Gbagyi [nupe1252]'	'Nupe-Asu [nupe1257]'	'Nupe-Kupa [nupe1258]'	'Nupe-Dibo [nupe1260]'	'Nupe-Nupe-Tako [nupe1254][nup]'	NA	NA	NA	NA	NA	NA	NA	NA	NA	NA	NA	Nupe485	Smith1967Outline
2225	A	main	NA	TRUE	nxn	ngaw1240	Pacific	141.5	-19	Pama-Nyungan	Paman	Mayabic	NA	NA	Ngawun	'Pama-Nyungan [pama1250]'	'Paman [pama1251]'	'Mayabic [maya1279]'	'Nuclear Mayabic [nucl1332]'	NA	NA	NA	NA	NA	NA	NA	NA	NA	NA	NA	NA	NA	'Ngawun [ngaw1240][nxn]'	Ngawun450	Breen1981Mayu
2225	E	main	NA	TRUE	nxn	ngaw1240	Pacific	141.5	-19	Pama-Nyungan	Paman	Mayabic	NA	NA	Ngawun	'Pama-Nyungan [pama1250]'	'Paman [pama1251]'	'Mayabic [maya1279]'	'Nuclear Mayabic [nucl1332]'	NA	NA	NA	NA	NA	NA	NA	NA	NA	NA	NA	NA	NA	'Ngawun [ngaw1240][nxn]'	Ngawun451	Breen1981Mayu
2227	A	NA	NA	FALSE	nyj	nyan1304	Africa	34	-14	Benue-Congo	Bantoid	Bantu (narrow)	NA	NA	Chichewa	'Atlantic-Congo [atla1278]'	'Nyanga-Mituku-Lega [nyan1317]'	'Nyanga [nyan1304][nyj]'	NA	NA	NA	NA	NA	NA	NA	NA	NA	NA	NA	NA	NA	NA	NA	Chichewa487	Mchombo2004Syntax
2233	A	main	NA	TRUE	nyt	nyaw1247	Pacific	146.17	-19	Pama-Nyungan	Nyawaygic	NA	NA	NA	Nyawaygi	'Pama-Nyungan [pama1250]'	'Herbert River [herb1234]'	'Nyawaygic [nyaw1248]'	NA	NA	NA	NA	NA	NA	NA	NA	NA	NA	NA	NA	NA	NA	'Nyawaygi [nyaw1247][nyt]'	Nyawaygi488	Dixon1983Nyawaygi
2233	E	main	NA	TRUE	nyt	nyaw1247	Pacific	146.17	-19	Pama-Nyungan	Nyawaygic	NA	NA	NA	Nyawaygi	'Pama-Nyungan [pama1250]'	'Herbert River [herb1234]'	'Nyawaygic [nyaw1248]'	NA	NA	NA	NA	NA	NA	NA	NA	NA	NA	NA	NA	NA	NA	'Nyawaygi [nyaw1247][nyt]'	Nyawaygi489	Dixon1983Nyawaygi
2251	A	NA	NA	FALSE	ong	oloo1241	Pacific	142	-3.42	Torricelli	Wapei-Palei	NA	NA	NA	Olo	'Nuclear Torricelli [nucl1708]'	'Wapei-Palei [wape1248]'	'Au-Olo-Elkei [auol1234]'	'Olo-Elkei [oloe1234]'	'Olo [oloo1241][ong]'	NA	NA	NA	NA	NA	NA	NA	NA	NA	NA	NA	NA	NA	Olo493	Stanley2007Referent
2255	A	main	NA	FALSE	ork	orok1269	Pacific	148.25	-8.83	Greater Binanderean	Binanderean	Nuclear Binanderean	NA	NA	Orokaiva	'Nuclear Trans New Guinea [nucl1709]'	'Greater Binanderean [bina1276]'	'Binanderean [bina1279]'	'Nuclear Binanderean [nucl1603]'	'South Binandere [sout2934]'	'Orokaivic [orok1268]'	NA	NA	NA	NA	NA	NA	NA	NA	NA	NA	NA	'Orokaiva [orok1269][okv]'	Orokaiva496	Larsen1977Orokaiva
2259	A	NA	NA	FALSE	osa	osag1243	N/C America	-94	37	Siouan	NA	NA	NA	NA	Osage	'Siouan [siou1252]'	'Core Siouan [core1249]'	'Mississppi Valley-Ohio Valley Siouan [miss1253]'	'Mississippi Valley [miss1254]'	'Dhegiha [dheg1241]'	'Osage-Kansa [osag1244]'	NA	NA	NA	NA	NA	NA	NA	NA	NA	NA	NA	'Osage [osag1243][osa]'	Osage497	Quintero2004Osage
2268	A	main	NA	FALSE	pac	paco1243	Eurasia	107.08	16.42	Austroasiatic	Eastern Mon-Khmer	Katuic	NA	NA	Pacoh	'Austroasiatic [aust1305]'	'Katuic [katu1271]'	'Pacoh [paco1243][pac]'	NA	NA	NA	NA	NA	NA	NA	NA	NA	NA	NA	NA	NA	NA	NA	Pacoh499	Alves2000Pacoh
2271	A	main	NA	FALSE	par	pana1305	N/C America	-114	41	Uto-Aztecan	Northern Uto-Aztecan	Numic	NA	NA	Shoshoni	'Uto-Aztecan [utoa1244]'	'Northern Uto-Aztecan [nort2953]'	'Numic [numi1242]'	'Central Numic [cent2130]'	NA	NA	NA	NA	NA	NA	NA	NA	NA	NA	NA	NA	NA	'Panamint [pana1305][par]'	Shoshoni502	Crum1993Western
2272	A	main	NA	FALSE	pay	pech1241	N/C America	-85.5	15	Chibchan	NA	NA	NA	NA	Pech	'Chibchan [chib1249]'	NA	NA	NA	NA	NA	NA	NA	NA	NA	NA	NA	NA	NA	NA	NA	NA	'Pech [pech1241][pay]'	Pech506	Holt1999Pech
2285	A	NA	NA	FALSE	peh	bona1250	Eurasia	102.5	36	Mongolic	NA	NA	NA	NA	Baonan	'Mongolic [mong1329]'	'Southern Periphery Mongolic [sout2705]'	'Shirongol [shir1260]'	'Baoanic [baoa1237]'	'Bonan [bona1250][peh]'	NA	NA	NA	NA	NA	NA	NA	NA	NA	NA	NA	NA	NA	Baonan81	Fried2010Grammar
2289	A	NA	NA	FALSE	tgk	taji1245	Eurasia	70	38.67	Indo-European	Indo-Iranian	Iranian	Southwest Iranian	NA	Tajik	'Indo-European [indo1319]'	'Indo-Iranian [indo1320]'	'Iranian [iran1269]'	'Western Iranian [west2794]'	'Southwestern Iranian [sout3157]'	'Farsic-Caucasian Tat [fars1254]'	'Farsic [fars1255]'	'Eastern Farsic [east2745]'	'Tajikic [taji1250]'	NA	NA	NA	NA	NA	NA	NA	NA	'Tajik [taji1245][tgk]'	Tajik592	Perry2005Tajik
2290	A	main	NA	FALSE	pgu	pagu1249	Pacific	127.75	1.25	West Papuan	North Halmaheran	NA	NA	NA	Pagu	'North Halmahera [nort2923]'	'Northern North Halmahera [nort2924]'	'Pagu [pagu1249][pgu]'	NA	NA	NA	NA	NA	NA	NA	NA	NA	NA	NA	NA	NA	NA	NA	Pagu500	Wimbish1991Introduction
2291	A	NA	NA	FALSE	pia	pima1248	N/C America	-111	29	Uto-Aztecan	Southern Uto-Aztecan	Sonoran	NA	NA	Pima Bajo	'Uto-Aztecan [utoa1244]'	'Southern Uto-Aztecan [sout3136]'	'Tepiman [tepi1240]'	'Piman [pima1249]'	'Pima Bajo [pima1248][pia]'	NA	NA	NA	NA	NA	NA	NA	NA	NA	NA	NA	NA	NA	PimaBajo509	Estrada1996Pima
2306	A	NA	NA	FALSE	plg	pila1245	S America	-60	-25	Guaicuruan	NA	NA	NA	NA	Pilagá	'Guaicuruan [guai1249]'	'Guaicuru del Sur [guai1250]'	'Qom [qomm1235]'	'Pilaga-Toba [pila1244]'	'Pilaga [pila1245][plg]'	NA	NA	NA	NA	NA	NA	NA	NA	NA	NA	NA	NA	NA	Pilagá508	Vidal2001Pilaga
2308	A	main	NA	FALSE	plo	olut1240	N/C America	-95	17.95	Mixe-Zoque	NA	NA	NA	NA	Olutec	'Mixe-Zoque [mixe1284]'	'Mixe [mixe1286]'	NA	NA	NA	NA	NA	NA	NA	NA	NA	NA	NA	NA	NA	NA	NA	'Oluta Popoluca [olut1240][plo]'	Olutec494	Zavala2000Inversion
2313	A	main	NA	FALSE	pmw	plai1259	N/C America	-121	38	Yokuts-Utian	Utian	Miwok-Costanoan	Miwok	Eastern Miwok	Miwok (Plains)	'Miwok-Costanoan [miwo1274]'	'Miwokan [miwo1275]'	'Eastern Miwokan [east2546]'	NA	NA	NA	NA	NA	NA	NA	NA	NA	NA	NA	NA	NA	NA	'Plains Miwok [plai1259][pmw]'	MiwokPlains512	Callaghan1984Plains
2322	A	NA	NA	FALSE	poo	cent2138	N/C America	-123.33	39	Pomoan	NA	NA	NA	NA	Pomo (Central)	'Pomoan [pomo1273]'	'Russian River and Eastern [russ1265]'	'Russian River [russ1266]'	'Northern-Central Pomoan [nort2965]'	'Central Pomo [cent2138][poo]'	NA	NA	NA	NA	NA	NA	NA	NA	NA	NA	NA	NA	NA	PomoCentral102	Mithun2008Passivization
2335	A	NA	NA	FALSE	frp	fran1260	Eurasia	6	44	Indo-European	Italic-Celtic	Italic	NA	NA	Provencal	'Indo-European [indo1319]'	'Italic [ital1284]'	'Latino-Faliscan [lati1262]'	'Romance [roma1334]'	'Italo-Western Romance [ital1285]'	'Western Romance [west2813]'	'Shifted Western Romance [shif1234]'	'Northwestern Shifted Romance [nort3208]'	'Gallo-Rhaetian [gall1280]'	'Oil [oila1234]'	'Southeastern Oil [sout3199]'	'Arpitan [fran1260][frp]'	NA	NA	NA	NA	NA	NA	Provencal190	Bybeeetal1980Explanation
2359	A	main	NA	FALSE	quy	ayac1239	S America	-74	-14	Quechuan	NA	NA	NA	NA	Quechua (Ayacucho)	'Quechuan [quec1387]'	'Quechua II [quec1388]'	'Quechua IIC [quec1389]'	'Ayacuchan Quechua [ayac1238]'	'Ayacucho Quechua [ayac1239][quy]'	NA	NA	NA	NA	NA	NA	NA	NA	NA	NA	NA	NA	NA	QuechuaAyacucho48	Parker1969Ayacucho
2360	A	main	NA	TRUE	rab	caml1239	Eurasia	86.67	27	Sino-Tibetan	Kiranti	Central-Eastern Kiranti	Central Kiranti	Southern Kiranti	Camling	'Sino-Tibetan [sino1245]'	'Himalayish [hima1249]'	'Mahakiranti [maha1306]'	'Kiranti [kira1253]'	'Central Kiranti [cent2250]'	'Southern Central Kiranti [sout2736]'	NA	NA	NA	NA	NA	NA	NA	NA	NA	NA	NA	'Camling [caml1239][rab]'	Camling95	Ebert1997Camling
2360	E	main	NA	TRUE	rab	caml1239	Eurasia	86.67	27	Sino-Tibetan	Kiranti	Central-Eastern Kiranti	Central Kiranti	Southern Kiranti	Camling	'Sino-Tibetan [sino1245]'	'Himalayish [hima1249]'	'Mahakiranti [maha1306]'	'Kiranti [kira1253]'	'Central Kiranti [cent2250]'	'Southern Central Kiranti [sout2736]'	NA	NA	NA	NA	NA	NA	NA	NA	NA	NA	NA	'Camling [caml1239][rab]'	Camling96	Ebert1997Camling
2371	A	main	NA	TRUE	rit	rita1239	Pacific	135.5	-12.83	Pama-Nyungan	Yolngu	NA	NA	NA	Ritharngu	'Pama-Nyungan [pama1250]'	'Yuulngu [yuul1239]'	'Southern Yolngu [sout3142]'	NA	NA	NA	NA	NA	NA	NA	NA	NA	NA	NA	NA	NA	NA	'Ritarungo [rita1239][rit]'	Ritharngu519	Heath1980Basic
2371	E	main	NA	TRUE	rit	rita1239	Pacific	135.5	-12.83	Pama-Nyungan	Yolngu	NA	NA	NA	Ritharngu	'Pama-Nyungan [pama1250]'	'Yuulngu [yuul1239]'	'Southern Yolngu [sout3142]'	NA	NA	NA	NA	NA	NA	NA	NA	NA	NA	NA	NA	NA	NA	'Ritarungo [rita1239][rit]'	Ritharngu520	Heath1980Basic
2378	A	main	NA	FALSE	roo	roto1249	Pacific	155.17	-6	North Bougainville	NA	NA	NA	NA	Rotokas	'North Bougainville [nort2933]'	'Rotokas-Askopan [roto1248]'	'Rotokas [roto1249][roo]'	NA	NA	NA	NA	NA	NA	NA	NA	NA	NA	NA	NA	NA	NA	NA	Rotokas521	Firchow1974Rotokas
2391	A	NA	NA	FALSE	rwo	rawa1267	Pacific	146	-5.83	Finisterre-Huon	Finisterre	Gusap-Mot	NA	NA	Rawa	'Nuclear Trans New Guinea [nucl1709]'	'Finisterre-Huon [fini1244]'	'Finisterre-Saruwaged [fini1245]'	'Gusap-Mot [gusa1245]'	'Ufim-Rawa-Nahu [ufim1241]'	'Rawa [rawa1267][rwo]'	NA	NA	NA	NA	NA	NA	NA	NA	NA	NA	NA	NA	Rawa517	Tolandetal1991Reference
2402	A	main	IPFV	FALSE	xsr	sher1255	Eurasia	86.83	27.75	Sino-Tibetan	Bodic	Tibetan	NA	NA	Sherpa	'Sino-Tibetan [sino1245]'	'Bodic [bodi1256]'	'Bodish [bodi1257]'	'West Bodish [west2796]'	'Sherpa-Jirel [sher1254]'	'Sherpa [sher1255][xsr]'	NA	NA	NA	NA	NA	NA	NA	NA	NA	NA	NA	NA	Sherpa549	Graves2007Grammar
2402	E	main	PRF	FALSE	xsr	sher1255	Eurasia	86.83	27.75	Sino-Tibetan	Bodic	Tibetan	NA	NA	Sherpa	'Sino-Tibetan [sino1245]'	'Bodic [bodi1256]'	'Bodish [bodi1257]'	'West Bodish [west2796]'	'Sherpa-Jirel [sher1254]'	'Sherpa [sher1255][xsr]'	NA	NA	NA	NA	NA	NA	NA	NA	NA	NA	NA	NA	Sherpa550	Graves2007Grammar
2416	A	main	2416_NPTCP	FALSE	sgh	shug1248	Eurasia	71.5	38.17	Indo-European	Indo-Iranian	Iranian	Southeast Iranian	NA	Rushan	'Indo-European [indo1319]'	'Indo-Iranian [indo1320]'	'Iranian [iran1269]'	'Eastern Iranian [east2704]'	'Southeastern Iranian [sout3156]'	'Shugni-Yazgulami [shug1237]'	'Shughnic [shug1253]'	'Shughni [shug1248][sgh]'	NA	NA	NA	NA	NA	NA	NA	NA	NA	NA	Rushan556	Sokolova1959Rusanskie
2416	E	main	2416_PTCP	TRUE	sgh	shug1248	Eurasia	71.5	38.17	Indo-European	Indo-Iranian	Iranian	Southeast Iranian	NA	Rushan	'Indo-European [indo1319]'	'Indo-Iranian [indo1320]'	'Iranian [iran1269]'	'Eastern Iranian [east2704]'	'Southeastern Iranian [sout3156]'	'Shugni-Yazgulami [shug1237]'	'Shughnic [shug1253]'	'Shughni [shug1248][sgh]'	NA	NA	NA	NA	NA	NA	NA	NA	NA	NA	Rushan554	Sokolova1959Rusanskie
2416	A	main	2416_PTCP	TRUE	sgh	shug1248	Eurasia	71.5	38.17	Indo-European	Indo-Iranian	Iranian	Southeast Iranian	NA	Rushan	'Indo-European [indo1319]'	'Indo-Iranian [indo1320]'	'Iranian [iran1269]'	'Eastern Iranian [east2704]'	'Southeastern Iranian [sout3156]'	'Shugni-Yazgulami [shug1237]'	'Shughnic [shug1253]'	'Shughni [shug1248][sgh]'	NA	NA	NA	NA	NA	NA	NA	NA	NA	NA	Rushan563	Sokolova1959Rusanskie
2417	A	NA	NA	FALSE	isk	sang1316	Eurasia	71.57	36.71	Indo-European	Indo-Iranian	Iranian	Southeast Iranian	NA	Ishkashimi	'Indo-European [indo1319]'	'Indo-Iranian [indo1320]'	'Iranian [iran1269]'	'Eastern Iranian [east2704]'	'Southeastern Iranian [sout3156]'	'Sanglechi-Ishkashimi [sang1316][sgl]'	NA	NA	NA	NA	NA	NA	NA	NA	NA	NA	NA	NA	Ishkashimi533	Paxalina1959Ishkashimskij
2434	A	main	NA	FALSE	sjr	siar1238	Pacific	152.92	-4.67	Austronesian	Malayo-Polynesian	Oceanic	Western Oceanic linkage	Meso-Melanesian linkage	Siar	'Austronesian [aust1307]'	'Nuclear Austronesian [nucl1752]'	'Malayo-Polynesian [mala1545]'	'Central-Eastern Malayo-Polynesian [cent2237]'	'Eastern Malayo-Polynesian [east2712]'	'Oceanic [ocea1241]'	'Western Oceanic linkage [west2818]'	'Meso Melanesian linkage [meso1253]'	'New Ireland-Northwest Solomonic linkage [newi1242]'	'St George linkage [stge1234]'	NA	NA	NA	NA	NA	NA	NA	'Siar-Lak [siar1238][sjr]'	Siar565	Rowe2005Siar
2453	E	NA	NA	FALSE	snc	sina1266	Pacific	147.83	-9.83	Austronesian	Malayo-Polynesian	Oceanic	Western Oceanic linkage	Papuan Tip	Sinaugoro	'Austronesian [aust1307]'	'Nuclear Austronesian [nucl1752]'	'Malayo-Polynesian [mala1545]'	'Central-Eastern Malayo-Polynesian [cent2237]'	'Eastern Malayo-Polynesian [east2712]'	'Oceanic [ocea1241]'	'Western Oceanic linkage [west2818]'	'Papuan Tip linkage [papu1253]'	'Peripheral Papuan Tip [peri1258]'	'Central Papuan [cent2070]'	'Sinagoro-Keapara [sina1272]'	'Sinaugoro [sina1266][snc]'	NA	NA	NA	NA	NA	NA	Sinaugoro566	Tauberschmidt1999Grammar
2455	A	NA	NA	FALSE	snf	noon1242	Africa	-16.83	14.83	North Atlantic	NA	NA	NA	NA	Noon	'Atlantic-Congo [atla1278]'	'North-Central Atlantic [nort3146]'	'North Atlantic [nort3148]'	'Cangin [cang1245]'	'Noon-Lehar [noon1244]'	'Noon [noon1242][snf]'	NA	NA	NA	NA	NA	NA	NA	NA	NA	NA	NA	NA	Noon457	Soukka2000Descriptive
2459	E	main	NA	FALSE	snp	sian1257	Pacific	145.2	-6.08	Eastern Highlands	Gorokan	NA	NA	NA	Siane	'Nuclear Trans New Guinea [nucl1709]'	'Kainantu-Goroka [kain1273]'	'Goroka [goro1272]'	'Siane [sian1257][snp]'	NA	NA	NA	NA	NA	NA	NA	NA	NA	NA	NA	NA	NA	NA	Siane564	Pottsetal1988Split
2471	A	NA	NA	FALSE	hrv	croa1245	Eurasia	19	44	Indo-European	Balto-Slavic	Slavic	South Slavic	NA	Serbian-Croatian	'Indo-European [indo1319]'	'Balto-Slavic [balt1263]'	'Slavic [slav1255]'	'South Slavic [sout3147]'	'Western South Slavic [west2804]'	'Molise-SKB [moli1249]'	'South-Western Slavic [sout1528]'	'Croatian [croa1245][hrv]'	NA	NA	NA	NA	NA	NA	NA	NA	NA	NA	SerbianCroatian134	Kordic1997Serbo-Croatian
2498	A	NA	NA	FALSE	sur	mwag1236	Africa	8.83	9.5	Chadic	West Chadic	West - A (West Chadic)	NA	Bole-Angas group	Mupun	'Afro-Asiatic [afro1255]'	'Chadic [chad1250]'	'West Chadic [west2785]'	'West Chadic A [west2714]'	'West Chadic A.2-3 [west2799]'	'West Chadic A A.3 [west2717]'	NA	NA	NA	NA	NA	NA	NA	NA	NA	NA	NA	'Mwaghavul [mwag1236][sur]'	Mupun427	Frajzyngier1993Grammar
2500	A	main	NA	FALSE	svs	savo1255	Pacific	159.8	-9.13	Central Solomons	NA	NA	NA	NA	Savosavo	'Savosavo [savo1255][svs]'	NA	NA	NA	NA	NA	NA	NA	NA	NA	NA	NA	NA	NA	NA	NA	NA	NA	Savosavo538	Wegener2008Grammar
2513	A	NA	NA	FALSE	tae	tari1256	S America	-69.17	1	Arawakan	North Amazonian	NA	NA	NA	Tariana	'Arawakan [araw1281]'	'Northern Maipuran [nort2990]'	'Inland Northern Maipuran [inla1264]'	NA	NA	NA	NA	NA	NA	NA	NA	NA	NA	NA	NA	NA	NA	'Tariana [tari1256][tae]'	Tariana604	Aikhenvald2003Grammar
2514	A	NA	NA	FALSE	tpj	tapi1253	S America	-61.67	-19.75	Tupian	Tupi-Guaraní	NA	NA	NA	Tapiete	'Tupian [tupi1275]'	'Tupi-Guarani [tupi1276]'	'Tupi-Guarani Subgroup I [tupi1277]'	'Tupi-Guarani Subgroup I.B [tupi1283]'	'Chiriguanic [chir1295]'	NA	NA	NA	NA	NA	NA	NA	NA	NA	NA	NA	NA	'Tapiete [tapi1253][tpj]'	Tapiete603	Gonzalez2005Grammar
2536	A	NA	NA	FALSE	tam	tami1289	Eurasia	78.5	11	Dravidian	South Dravidian	South Dravidian I	NA	NA	Tamil	'Dravidian [drav1251]'	'South Dravidian [sout3133]'	'South Dravidian I [sout3138]'	'Tamil-Kannada [tami1291]'	'Tamil-Kota [tami1292]'	'Tamil-Toda [tami1293]'	'Tamil-Irula [tami1294]'	'Tamil-Kodagu [tami1297]'	'Tamil-Malayalam [tami1298]'	'Tamiloid [tami1299]'	'Tamil [tami1289][tam]'	NA	NA	NA	NA	NA	NA	NA	Tamil601	Annamalaietal1998Modern
2537	A	NA	NA	FALSE	tel	telu1262	Eurasia	79	16	Dravidian	South Dravidian	South Dravidian II (”South-Central”)	NA	NA	Telugu	'Dravidian [drav1251]'	'Central Dravidian [cent2227]'	'Teluguic [telu1265]'	'Telugu [telu1262][tel]'	NA	NA	NA	NA	NA	NA	NA	NA	NA	NA	NA	NA	NA	NA	Telugu609	Sastri1985Descriptive
2539	A	NA	NA	FALSE	tcy	tulu1258	Eurasia	75.33	12.75	Dravidian	South Dravidian	South Dravidian I	NA	NA	Tulu	'Dravidian [drav1251]'	'South Dravidian [sout3133]'	'South Dravidian I [sout3138]'	'Tulu-Koraga [tulu1261]'	'Tulu-Bellari [tulu1262]'	NA	NA	NA	NA	NA	NA	NA	NA	NA	NA	NA	NA	'Tulu [tulu1258][tcy]'	Tulu641	Bhatt1971Grammar
2544	A	NA	NA	FALSE	stp	sout2976	N/C America	-98.17	20.83	Uto-Aztecan	Southern Uto-Aztecan	Sonoran	NA	NA	Tepehuan (Southeastern)	'Uto-Aztecan [utoa1244]'	'Southern Uto-Aztecan [sout3136]'	'Tepiman [tepi1240]'	'Tepehuan [tepe1281]'	'Southern Tepehuan [sout2975]'	NA	NA	NA	NA	NA	NA	NA	NA	NA	NA	NA	NA	'Southeastern Tepehuan [sout2976][stp]'	TepehuanSoutheastern573	Willett1991Reference
2548	A	main	NA	FALSE	teo	teso1249	Africa	33.83	1.83	Nilotic	Southern Nilotic	Kalenjin	NA	NA	Teso	'Nilotic [nilo1247]'	'Eastern Nilotic [east2418]'	'Teso-Lotuxo-Maa [teso1247]'	'Teso-Turkana [teso1248]'	'Teso [teso1249][teo]'	NA	NA	NA	NA	NA	NA	NA	NA	NA	NA	NA	NA	NA	Teso615	Hildersteatal1956Introduction
2554	A	main	NA	FALSE	tex	tenn1246	Africa	32.5	4.42	Surmic	NA	NA	NA	NA	Tennet	'Surmic [surm1244]'	'South Surmic [sout2836]'	'Southwest Surmic [sout2838]'	'Didinga-Murle [didi1256]'	NA	NA	NA	NA	NA	NA	NA	NA	NA	NA	NA	NA	NA	'Tennet [tenn1246][tex]'	Tennet611	Randal1998Grammatical
2556	A	main	NA	FALSE	tfr	teri1250	N/C America	-82.67	9.33	Chibchan	Talamanca	NA	NA	NA	Teribe	'Chibchan [chib1249]'	'Core Chibchan [core1252]'	'Isthmic [isth1243]'	'Western Isthmic [west2641]'	NA	NA	NA	NA	NA	NA	NA	NA	NA	NA	NA	NA	NA	'Teribe [teri1250][tfr]'	Teribe613	Quesada2000Grammar
2557	A	main	NA	FALSE	tft	tern1247	Pacific	127.25	0.83	West Papuan	North Halmaheran	NA	NA	NA	Ternate	'North Halmahera [nort2923]'	'Northern North Halmahera [nort2924]'	'Ternatean [tern1246]'	NA	NA	NA	NA	NA	NA	NA	NA	NA	NA	NA	NA	NA	NA	'Ternate [tern1247][tft]'	Ternate614	Hayami-Allen2001Descriptive
2562	E	main	NA	TRUE	thd	thay1249	Pacific	141.83	-14.58	Pama-Nyungan	Paman	Western Pama	NA	NA	Thaayorre	'Pama-Nyungan [pama1250]'	'Paman [pama1251]'	'Southwest Pama [sout3141]'	'Upper Southwest Paman [uppe1456]'	NA	NA	NA	NA	NA	NA	NA	NA	NA	NA	NA	NA	NA	'Thayore [thay1249][thd]'	Thaayorre618	Gaby2006Grammar
2562	A	main	NA	TRUE	thd	thay1249	Pacific	141.83	-14.58	Pama-Nyungan	Paman	Western Pama	NA	NA	Thaayorre	'Pama-Nyungan [pama1250]'	'Paman [pama1251]'	'Southwest Pama [sout3141]'	'Upper Southwest Paman [uppe1456]'	NA	NA	NA	NA	NA	NA	NA	NA	NA	NA	NA	NA	NA	'Thayore [thay1249][thd]'	Thaayorre619	Gaby2006Grammar
2564	A	main	NA	FALSE	thp	thom1243	N/C America	-121.75	49.75	Salishan	Interior Salish	Northern Interior Salish	NA	NA	Thompson	'Salishan [sali1255]'	'Interior Salish [inte1241]'	'Northern Interior Salish [nort2948]'	NA	NA	NA	NA	NA	NA	NA	NA	NA	NA	NA	NA	NA	NA	'Thompson [thom1243][thp]'	Thompson620	Koch2008Focus
2580	A	main	NA	FALSE	tlb	tobe1252	Pacific	128.5	1.5	West Papuan	North Halmaheran	NA	NA	NA	Tobelo	'North Halmahera [nort2923]'	'Northern North Halmahera [nort2924]'	'Tobelo-Tugutil [tobe1251]'	'Tobelo [tobe1252][tlb]'	NA	NA	NA	NA	NA	NA	NA	NA	NA	NA	NA	NA	NA	NA	Tobelo632	Holton2003Tobelo
2586	A	main	NA	FALSE	tmd	haru1245	Pacific	144.17	-5.08	Upper Yuat	NA	NA	NA	NA	Haruai	'Piawi [piaw1238]'	'Haruai [haru1245][tmd]'	NA	NA	NA	NA	NA	NA	NA	NA	NA	NA	NA	NA	NA	NA	NA	NA	Haruai224	Comrie1993Some
2591	A	main	NA	FALSE	tnc	tani1257	S America	-70.67	-0.5	Tucánoan	NA	NA	NA	NA	Retuarã	'Tucanoan [tuca1253]'	'Eastern Tucanoan [east2698]'	'South Eastern Tucanoan [sout3144]'	'Tanimuca-Retuara [tani1257][tnc]'	NA	NA	NA	NA	NA	NA	NA	NA	NA	NA	NA	NA	NA	NA	Retuarã602	Strom1992Retuara
2607	A	NA	NA	FALSE	trc	copa1237	N/C America	-97.92	17.17	Otomanguean	Mixtecan	NA	NA	NA	Trique (Copala)	'Otomanguean [otom1299]'	'Eastern Otomanguean [east2557]'	'Amuzgo-Mixtecan [amuz1253]'	'Mixtecan [mixt1422]'	'Trique [triq1251]'	NA	NA	NA	NA	NA	NA	NA	NA	NA	NA	NA	NA	'Copala Triqui [copa1237][trc]'	TriqueCopala130	Hollenbachetal1992Syntactic
2617	E	main	NA	FALSE	tsj	tsha1245	Eurasia	92.17	27.83	Sino-Tibetan	Tsangla	NA	NA	NA	Tshangla	'Sino-Tibetan [sino1245]'	'Bodic [bodi1256]'	'Bodish [bodi1257]'	'Central-East Bodish [cent2294]'	'Tshangla-East Bodish [tsha1246]'	'Tshanglic [tsha1247]'	NA	NA	NA	NA	NA	NA	NA	NA	NA	NA	NA	'Tshangla [tsha1245][tsj]'	Tshangla640	Andvik2010Grammar
2628	A	main	NA	FALSE	tti	toba1266	Pacific	140.67	-2.58	Austronesian	Malayo-Polynesian	Oceanic	Western Oceanic linkage	North New Guinea linkage	Tobati	'Austronesian [aust1307]'	'Nuclear Austronesian [nucl1752]'	'Malayo-Polynesian [mala1545]'	'Central-Eastern Malayo-Polynesian [cent2237]'	'Eastern Malayo-Polynesian [east2712]'	'Oceanic [ocea1241]'	'Western Oceanic linkage [west2818]'	'North New Guinea linkage [nort3206]'	'Sarmi-Jayapura Bay [sarm1241]'	'Jayapura Bay [jaya1243]'	NA	NA	NA	NA	NA	NA	NA	'Tobati [toba1266][tti]'	Tobati631	Donohue2002Tobati
2638	A	NA	NA	FALSE	xed	hdii1240	Africa	13.72	11.87	Chadic	Biu-Mandara (Central Chadic)	NA	NA	NA	Hdi	'Afro-Asiatic [afro1255]'	'Chadic [chad1250]'	'Biu-Mandara [bium1280]'	'North Biu-Mandara [nort3156]'	'Lamang-Hdi [lama1287]'	'Hdi [hdii1240][xed]'	NA	NA	NA	NA	NA	NA	NA	NA	NA	NA	NA	NA	Hdi228	Frajzyngier2002Grammar
2641	A	main	NA	FALSE	tuv	turk1308	Africa	35.5	3	Nilotic	Eastern Nilotic	Teso-Turkana	NA	NA	Turkana	'Nilotic [nilo1247]'	'Eastern Nilotic [east2418]'	'Teso-Lotuxo-Maa [teso1247]'	'Teso-Turkana [teso1248]'	'Turkanic [turk1307]'	'Turkana [turk1308][tuv]'	NA	NA	NA	NA	NA	NA	NA	NA	NA	NA	NA	NA	Turkana644	Dimmendaal1983Turkana
2645	A	NA	NA	FALSE	aka	akan1250	Africa	-1.25	6.5	Kwa	Potou-Tano	NA	NA	NA	Akan	'Atlantic-Congo [atla1278]'	'Kwa Volta-Congo [kwav1236]'	'Nyo [nyoa1234]'	'Potou-Tano [poto1254]'	'Tano [tano1248]'	'Central Tano [cent2262]'	'Akanic [akan1251]'	'Akan [akan1250][aka]'	NA	NA	NA	NA	NA	NA	NA	NA	NA	NA	Akan12	Osam1994Aspects
2657	A	NA	NA	FALSE	ude	udih1248	Eurasia	136.25	47.67	Tungusic	Central Tungusic	Central-Eastern Tungusic	NA	NA	Udihe	'Tungusic [tung1282]'	'East Tungus [east2366]'	'Central-Eastern Tungusic [cent2235]'	'Udihe [udih1248][ude]'	NA	NA	NA	NA	NA	NA	NA	NA	NA	NA	NA	NA	NA	NA	Udihe647	Nikolaevaetal2001Grammar
2662	A	NA	NA	FALSE	sah	yaku1245	Eurasia	130	62	Turkic	Common Turkic	Northern Turkish	Siberian	NA	Yakut	'Turkic [turk1311]'	'Common Turkic [comm1245]'	'North Siberian Turkic [nort2688]'	NA	NA	NA	NA	NA	NA	NA	NA	NA	NA	NA	NA	NA	NA	'Yakut [yaku1245][sah]'	Yakut696	Krueger1962Yakut
2667	E	main	NA	FALSE	ubu	umbu1258	Pacific	144	-6	Chimbu-Wahgi	Hagen	NA	NA	NA	Kaugel	'Nuclear Trans New Guinea [nucl1709]'	'Central East New Guinea Highlands [cent2120]'	'Hagen [hage1248]'	'Aua-Gawil [auag1234]'	'Umbu-Ungu [umbu1258][ubu]'	NA	NA	NA	NA	NA	NA	NA	NA	NA	NA	NA	NA	NA	Kaugel649	Stefaniw1987Comparison
2681	A	main	2681_PTCP	TRUE	vaf	vafs1240	Eurasia	49.92	34.67	Indo-European	Indo-Iranian	Iranian	Northwest Iranian	NA	Vafsi	'Indo-European [indo1319]'	'Indo-Iranian [indo1320]'	'Iranian [iran1269]'	'Western Iranian [west2794]'	'Northwestern Iranian [nort3177]'	'Tatic [tati1243]'	'Southern Tatic [sout3177]'	'Vafsic [vafs1241]'	NA	NA	NA	NA	NA	NA	NA	NA	NA	'Vafsi [vafs1240][vaf]'	Vafsi656	Stilo2004Vafsi
2681	A	main	2681_NPTCP	FALSE	vaf	vafs1240	Eurasia	49.92	34.67	Indo-European	Indo-Iranian	Iranian	Northwest Iranian	NA	Vafsi	'Indo-European [indo1319]'	'Indo-Iranian [indo1320]'	'Iranian [iran1269]'	'Western Iranian [west2794]'	'Northwestern Iranian [nort3177]'	'Tatic [tati1243]'	'Southern Tatic [sout3177]'	'Vafsic [vafs1241]'	NA	NA	NA	NA	NA	NA	NA	NA	NA	'Vafsi [vafs1240][vaf]'	Vafsi657	Stilo2004Vafsi
2681	E	main	2681_PTCP	TRUE	vaf	vafs1240	Eurasia	49.92	34.67	Indo-European	Indo-Iranian	Iranian	Northwest Iranian	NA	Vafsi	'Indo-European [indo1319]'	'Indo-Iranian [indo1320]'	'Iranian [iran1269]'	'Western Iranian [west2794]'	'Northwestern Iranian [nort3177]'	'Tatic [tati1243]'	'Southern Tatic [sout3177]'	'Vafsic [vafs1241]'	NA	NA	NA	NA	NA	NA	NA	NA	NA	'Vafsi [vafs1240][vaf]'	Vafsi658	Stilo2004Vafsi
2690	A	main	NA	FALSE	viv	idun1242	Pacific	150.25	-9.33	Austronesian	Malayo-Polynesian	Oceanic	Western Oceanic linkage	Papuan Tip	Iduna	'Austronesian [aust1307]'	'Nuclear Austronesian [nucl1752]'	'Malayo-Polynesian [mala1545]'	'Central-Eastern Malayo-Polynesian [cent2237]'	'Eastern Malayo-Polynesian [east2712]'	'Oceanic [ocea1241]'	'Western Oceanic linkage [west2818]'	'Papuan Tip linkage [papu1253]'	'Nuclear Papuan Tip linkage [nucl1744]'	'North Papuan Mainland-D\'Entrecasteaux [nort2848]'	'Bwaidoga [bwai1241]'	'Bwaidoka-Iduna [bwai1244]'	'Iduna [idun1242][viv]'	NA	NA	NA	NA	NA	Iduna256	Loving1976Grammatical
2695	A	main	NA	FALSE	vmw	makh1264	Africa	38.67	-15	Benue-Congo	Bantoid	Bantu (narrow)	NA	NA	Makua	'Atlantic-Congo [atla1278]'	[soth1248]'	[maku1247]'	'Makua {P.30	'Makua-Lomwe [maku1279]'	'Makhuwa [makh1264][vmw]'	NA	NA	NA	NA	NA	NA	NA	NA	NA	NA	NA	NA	Makua377	vanderWal2009Word
2706	E	main	2706_NFIN	FALSE	way	waya1269	S America	-54.17	3.25	Cariban	NA	NA	NA	NA	Wayana	'Cariban [cari1283]'	'Guianan [guia1242]'	'Wayanaic [waya1272]'	'Wayana [waya1269][way]'	NA	NA	NA	NA	NA	NA	NA	NA	NA	NA	NA	NA	NA	NA	Wayana676	daSilvaTavares2005Petrolina
2706	A	main	2706_FIN	FALSE	way	waya1269	S America	-54.17	3.25	Cariban	NA	NA	NA	NA	Wayana	'Cariban [cari1283]'	'Guianan [guia1242]'	'Wayanaic [waya1272]'	'Wayana [waya1269][way]'	NA	NA	NA	NA	NA	NA	NA	NA	NA	NA	NA	NA	NA	NA	Wayana677	daSilvaTavares2005Petrolina
2707	A	NA	NA	FALSE	wal	wola1242	Africa	37.75	6.83	Omotic	NA	NA	NA	NA	Wolaytta	'Gonga-Gimojan [gong1255]'	'Ometo [omet1238]'	'North-West Ometo [nort3161]'	'Central Ometo [cent2046]'	'Wolaytta [wola1242][wal]'	NA	NA	NA	NA	NA	NA	NA	NA	NA	NA	NA	NA	NA	Wolaytta693	Wakasa2008Descriptive
2722	E	main	NA	TRUE	wim	wikm1247	Pacific	141.75	-13.92	Pama-Nyungan	Paman	Northern Pama	NA	NA	Wik Munkan	'Pama-Nyungan [pama1250]'	'Paman [pama1251]'	'Compromise Middle Pama [comp1236]'	'Wik [wika1239]'	'Kuku-Wik-Ep [kuku1276]'	'Kuku-Wik [kuku1277]'	NA	NA	NA	NA	NA	NA	NA	NA	NA	NA	NA	'Wik-Mungkan [wikm1247][wim]'	WikMunkan688	Kerr2012Pronominal
2722	A	main	NA	TRUE	wim	wikm1247	Pacific	141.75	-13.92	Pama-Nyungan	Paman	Northern Pama	NA	NA	Wik Munkan	'Pama-Nyungan [pama1250]'	'Paman [pama1251]'	'Compromise Middle Pama [comp1236]'	'Wik [wika1239]'	'Kuku-Wik-Ep [kuku1276]'	'Kuku-Wik [kuku1277]'	NA	NA	NA	NA	NA	NA	NA	NA	NA	NA	NA	'Wik-Mungkan [wikm1247][wim]'	WikMunkan689	Kerr2012Pronominal
2723	E	main	NA	TRUE	wiw	wira1260	Pacific	134	-32	Pama-Nyungan	Southwestern Pama-Nyungan	Yura	NA	NA	Wirangu	'Pama-Nyungan [pama1250]'	'Arandic-Thura-Yura [aran1266]'	'Thura-Yura [thur1253]'	NA	NA	NA	NA	NA	NA	NA	NA	NA	NA	NA	NA	NA	NA	'Wirangu [wira1260][wiw]'	Wirangu691	Hercus1999Grammar
2723	A	main	NA	TRUE	wiw	wira1260	Pacific	134	-32	Pama-Nyungan	Southwestern Pama-Nyungan	Yura	NA	NA	Wirangu	'Pama-Nyungan [pama1250]'	'Arandic-Thura-Yura [aran1266]'	'Thura-Yura [thur1253]'	NA	NA	NA	NA	NA	NA	NA	NA	NA	NA	NA	NA	NA	NA	'Wirangu [wira1260][wiw]'	Wirangu692	Hercus1999Grammar
2727	A	main	NA	FALSE	wms	wamb1259	Pacific	140.42	-5.5	Macro-Ok	Awyu-Dumut	Dumut	NA	NA	Wambon	'Nuclear Trans New Guinea [nucl1709]'	'Central and South New Guinea [cent2116]'	'Greater Awyu [grea1275]'	'Awyu-Dumut [awyu1263]'	'Dumut [dumu1247]'	'Ketum-Wambon [ketu1239]'	NA	NA	NA	NA	NA	NA	NA	NA	NA	NA	NA	'Wambon [wamb1259][wms]'	Wambon663	deVries1992Morphology
2729	E	NA	NA	FALSE	wnc	want1252	Pacific	146.5	-6.17	Finisterre-Huon	Finisterre	Wantoat	NA	NA	Wantoat	'Nuclear Trans New Guinea [nucl1709]'	'Finisterre-Huon [fini1244]'	'Finisterre-Saruwaged [fini1245]'	'Wantoatic [want1251]'	'Wantoat-Awara [want1253]'	'Wantoat [want1252][wnc]'	NA	NA	NA	NA	NA	NA	NA	NA	NA	NA	NA	NA	Wantoat666	Davis1964Wantoat
2736	A	NA	NA	FALSE	wos	hang1263	Pacific	142.92	-3.83	Sepik	Middle Sepik (Ndu)	NA	NA	NA	Hanga Hundi	'Ndu [nduu1242]'	'Nuclear Ndu [nucl1642]'	'Ambulas-Hanga-Hundi [ambu1246]'	NA	NA	NA	NA	NA	NA	NA	NA	NA	NA	NA	NA	NA	NA	'Hanga Hundi [hang1263][wos]'	HangaHundi223	Wendel1993Preliminary
2761	E	main	2761_PTCP	TRUE	yah	yazg1240	Eurasia	71.5	38.5	Indo-European	Indo-Iranian	Iranian	Southeast Iranian	NA	Yazgulyam	'Indo-European [indo1319]'	'Indo-Iranian [indo1320]'	'Iranian [iran1269]'	'Eastern Iranian [east2704]'	'Southeastern Iranian [sout3156]'	'Shugni-Yazgulami [shug1237]'	'Yazgulyam [yazg1240][yah]'	NA	NA	NA	NA	NA	NA	NA	NA	NA	NA	NA	Yazgulyam706	Edelman1966Jazguljamskij
2761	A	main	2761_NPTCP	FALSE	yah	yazg1240	Eurasia	71.5	38.5	Indo-European	Indo-Iranian	Iranian	Southeast Iranian	NA	Yazgulyam	'Indo-European [indo1319]'	'Indo-Iranian [indo1320]'	'Iranian [iran1269]'	'Eastern Iranian [east2704]'	'Southeastern Iranian [sout3156]'	'Shugni-Yazgulami [shug1237]'	'Yazgulyam [yazg1240][yah]'	NA	NA	NA	NA	NA	NA	NA	NA	NA	NA	NA	Yazgulyam707	Edelman1966Jazguljamskij
2761	A	main	2761_PTCP	TRUE	yah	yazg1240	Eurasia	71.5	38.5	Indo-European	Indo-Iranian	Iranian	Southeast Iranian	NA	Yazgulyam	'Indo-European [indo1319]'	'Indo-Iranian [indo1320]'	'Iranian [iran1269]'	'Eastern Iranian [east2704]'	'Southeastern Iranian [sout3156]'	'Shugni-Yazgulami [shug1237]'	'Yazgulyam [yazg1240][yah]'	NA	NA	NA	NA	NA	NA	NA	NA	NA	NA	NA	Yazgulyam708	Edelman1966Jazguljamskij
2770	E	main	NA	TRUE	yia	ying1247	Pacific	114.83	-25.17	Pama-Nyungan	Southwestern Pama-Nyungan	Kartu	NA	NA	Yingkarta	'Pama-Nyungan [pama1250]'	'South-West Pama-Nyungan [sout3134]'	'Yinggarda [ying1247][yia]'	NA	NA	NA	NA	NA	NA	NA	NA	NA	NA	NA	NA	NA	NA	NA	Yingkarta712	Dench1998Yingkarta
2770	A	main	NA	TRUE	yia	ying1247	Pacific	114.83	-25.17	Pama-Nyungan	Southwestern Pama-Nyungan	Kartu	NA	NA	Yingkarta	'Pama-Nyungan [pama1250]'	'South-West Pama-Nyungan [sout3134]'	'Yinggarda [ying1247][yia]'	NA	NA	NA	NA	NA	NA	NA	NA	NA	NA	NA	NA	NA	NA	NA	Yingkarta713	Dench1998Yingkarta
2772	A	NA	NA	FALSE	xwg	kweg1241	Africa	36.08	7	Surmic	NA	NA	NA	NA	Koegu	'Surmic [surm1244]'	'South Surmic [sout2836]'	'Southeast Surmic [sout2837]'	'Kwegu [kweg1241][xwg]'	NA	NA	NA	NA	NA	NA	NA	NA	NA	NA	NA	NA	NA	NA	Koegu348	Hieda1998Sketch
2790	A	main	NA	FALSE	yue	yuec1235	Eurasia	113	23	Sino-Tibetan	Sinitic	Southern Sinitic	NA	NA	Cantonese	'Sino-Tibetan [sino1245]'	'Sinitic [sini1245]'	'South Chinese [sout2740]'	'Yue Chinese [yuec1235][yue]'	NA	NA	NA	NA	NA	NA	NA	NA	NA	NA	NA	NA	NA	NA	Cantonese718	Baueretal2003Cantonese
2814	A	main	NA	FALSE	zoh	chim1300	N/C America	-94.75	16.75	Mixe-Zoque	NA	NA	NA	NA	Zoque (Chimalapa)	'Mixe-Zoque [mixe1284]'	'Zoque [zoqu1261]'	NA	NA	NA	NA	NA	NA	NA	NA	NA	NA	NA	NA	NA	NA	NA	'Chimalapa Zoque [chim1300][zoh]'	ZoqueChimalapa115	Johnson2000Grammar
2828	E	main	NA	FALSE	agx	aghu1253	Eurasia	47.59	41.78	Nakh-Daghestanian	Daghestanian	Lezgian	Samurian (core Lezgian)	Western Samurian	Agul	'Nakh-Daghestanian [nakh1245]'	'Daghestanian [dagh1238]'	'Lezgic [lezg1248]'	'Nuclear Lezgic [nucl1321]'	'East Lezgic [east2367]'	'Aghul [aghu1253][agx]'	NA	NA	NA	NA	NA	NA	NA	NA	NA	NA	NA	NA	Agul9	Magometov1970Agulskij
2831	A	main	NA	FALSE	grc	anci1242	Eurasia	23.77	39.35	Indo-European	Greek-Armenian	Greek	Ancient Greek	NA	Greek (Ancient)	'Indo-European [indo1319]'	'Graeco-Phrygian [grae1234]'	'Greek [gree1276]'	'Attic [atti1238]'	NA	NA	NA	NA	NA	NA	NA	NA	NA	NA	NA	NA	NA	'Ancient Greek [anci1242][grc]'	GreekAncient27	Luschnig2007Introduction
2848	A	NA	NA	FALSE	swr	sawe1240	Pacific	136	-1.9	West Papuan	NA	NA	NA	Yapen	Saweru	'Yawa [yawa1259]'	NA	NA	NA	NA	NA	NA	NA	NA	NA	NA	NA	NA	NA	NA	NA	NA	'Saweru [sawe1240][swr]'	Saweru540	Donohue2001Split
2862	E	main	NA	TRUE	ctn	chhi1245	Eurasia	87.25	26.97	Sino-Tibetan	Kiranti	Central-Eastern Kiranti	Eastern Kiranti	Greater Yakkha	Chintang	'Sino-Tibetan [sino1245]'	'Himalayish [hima1249]'	'Mahakiranti [maha1306]'	'Kiranti [kira1253]'	'Central Kiranti [cent2250]'	'Southern Central Kiranti [sout2736]'	NA	NA	NA	NA	NA	NA	NA	NA	NA	NA	NA	'Chhintange [chhi1245][ctn]'	Chintang112	Bickeletal2010Ditransitives
2862	A	main	NA	TRUE	ctn	chhi1245	Eurasia	87.25	26.97	Sino-Tibetan	Kiranti	Central-Eastern Kiranti	Eastern Kiranti	Greater Yakkha	Chintang	'Sino-Tibetan [sino1245]'	'Himalayish [hima1249]'	'Mahakiranti [maha1306]'	'Kiranti [kira1253]'	'Central Kiranti [cent2250]'	'Southern Central Kiranti [sout2736]'	NA	NA	NA	NA	NA	NA	NA	NA	NA	NA	NA	'Chhintange [chhi1245][ctn]'	Chintang111	Bickeletal2010Ditransitives
2863	E	NA	NA	FALSE	pum	puma1239	Eurasia	87	26.8	Sino-Tibetan	Kiranti	Central-Eastern Kiranti	Central Kiranti	Southern Kiranti	Puma	'Sino-Tibetan [sino1245]'	'Himalayish [hima1249]'	'Mahakiranti [maha1306]'	'Kiranti [kira1253]'	'Central Kiranti [cent2250]'	'Southern Central Kiranti [sout2736]'	NA	NA	NA	NA	NA	NA	NA	NA	NA	NA	NA	'Puma [puma1239][pum]'	Puma513	Schakow2008Clause
2864	A	main	NA	FALSE	neb	tour1242	Africa	-7.3	7.5	Mande	East Mande	NA	NA	NA	Toura	'Mande [mand1469]'	'Eastern Mande [east2697]'	'Southeastern Mande [sout3140]'	'Guro-Tura [guro1245]'	'Guro-Dan [guro1246]'	'Dan-Toura [dant1235]'	'Toura-Goo [tour1245]'	'Toura {Cote d\'Ivoire} [tour1242][neb]'	NA	NA	NA	NA	NA	NA	NA	NA	NA	NA	Toura635	Bearth1971Lenonce
2865	E	main	IND	FALSE	wme	wamb1257	Eurasia	86.5	27.31	Sino-Tibetan	Kiranti	Western Kiranti	Chaurasiya	NA	Wambule	'Sino-Tibetan [sino1245]'	'Himalayish [hima1249]'	'Mahakiranti [maha1306]'	'Kiranti [kira1253]'	'Western Kiranti [west2424]'	'Chaurasiya [chau1260]'	'Wambule [wamb1257][wme]'	NA	NA	NA	NA	NA	NA	NA	NA	NA	NA	NA	Wambule662	Opgenort2004Grammar
2869	E	main	NA	FALSE	ygr	yaga1260	Pacific	145.38	-6.08	Eastern Highlands	Gorokan	NA	NA	NA	Yagaria	'Nuclear Trans New Guinea [nucl1709]'	'Kainantu-Goroka [kain1273]'	'Goroka [goro1272]'	'Kamano-Yagaria [kama1374]'	'Yagaria [yaga1260][ygr]'	NA	NA	NA	NA	NA	NA	NA	NA	NA	NA	NA	NA	NA	Yagaria695	Renck1975Grammar
2871	A	main	NA	FALSE	tji	nort2732	Eurasia	110.5	31.8	Sino-Tibetan	Qiangic	NA	NA	NA	Tujia	'Sino-Tibetan [sino1245]'	'Tujia [tuji1244]'	'Northern Tujia [nort2732][tji]'	NA	NA	NA	NA	NA	NA	NA	NA	NA	NA	NA	NA	NA	NA	NA	Tujia462	Brassettetal2006Tujia
2873	E	main	NA	FALSE	bap	bant1281	Eurasia	87.0475	27.1775	Sino-Tibetan	Kiranti	Central-Eastern Kiranti	Central Kiranti	Southern Kiranti	Bantawa	'Sino-Tibetan [sino1245]'	'Himalayish [hima1249]'	'Mahakiranti [maha1306]'	'Kiranti [kira1253]'	'Central Kiranti [cent2250]'	'Southern Central Kiranti [sout2736]'	'Bantawic [bant1280]'	'Bantawa [bant1281][bap]'	NA	NA	NA	NA	NA	NA	NA	NA	NA	NA	Bantawa56	Doornenbal2009Grammar
2878	A	NA	NA	FALSE	adn	adan1251	Pacific	124	-8.3	Timor-Alor-Pantar	Alor-Pantar	Alor	NA	NA	Adang	'Alor-Pantar [alor1249]'	'Alor [alor1250]'	'West Alor [west2787]'	'Straits West Alor [stra1245]'	'Adang-Hamap-Kabola [adan1252]'	'Adang [adan1251][adn]'	NA	NA	NA	NA	NA	NA	NA	NA	NA	NA	NA	NA	Adang7	Haan2001Grammar
2882	A	main	NA	FALSE	kab	kaby1243	Africa	3	30	Berber	NA	NA	NA	Berber	Berber (Kabyle)	'Afro-Asiatic [afro1255]'	'Berber [berb1260]'	'Northern Berber [nort3053]'	'Kabyle [kaby1243][kab]'	NA	NA	NA	NA	NA	NA	NA	NA	NA	NA	NA	NA	NA	NA	BerberKabyle271	Mettouchi2008Case
2883	E	main	2883_PTCP	TRUE	sgh	shug1248	Eurasia	71.56	37.95	Indo-European	Indo-Iranian	Iranian	Southeast Iranian	NA	Khufi	'Indo-European [indo1319]'	'Indo-Iranian [indo1320]'	'Iranian [iran1269]'	'Eastern Iranian [east2704]'	'Southeastern Iranian [sout3156]'	'Shugni-Yazgulami [shug1237]'	'Shughnic [shug1253]'	'Shughni [shug1248][sgh]'	NA	NA	NA	NA	NA	NA	NA	NA	NA	NA	Khufi560	Sokolova1959Rusanskie
2883	A	main	2883_NPTCP	FALSE	sgh	shug1248	Eurasia	71.56	37.95	Indo-European	Indo-Iranian	Iranian	Southeast Iranian	NA	Khufi	'Indo-European [indo1319]'	'Indo-Iranian [indo1320]'	'Iranian [iran1269]'	'Eastern Iranian [east2704]'	'Southeastern Iranian [sout3156]'	'Shugni-Yazgulami [shug1237]'	'Shughnic [shug1253]'	'Shughni [shug1248][sgh]'	NA	NA	NA	NA	NA	NA	NA	NA	NA	NA	Khufi558	Sokolova1959Rusanskie
2883	A	main	2883_PTCP	TRUE	sgh	shug1248	Eurasia	71.56	37.95	Indo-European	Indo-Iranian	Iranian	Southeast Iranian	NA	Khufi	'Indo-European [indo1319]'	'Indo-Iranian [indo1320]'	'Iranian [iran1269]'	'Eastern Iranian [east2704]'	'Southeastern Iranian [sout3156]'	'Shugni-Yazgulami [shug1237]'	'Shughnic [shug1253]'	'Shughni [shug1248][sgh]'	NA	NA	NA	NA	NA	NA	NA	NA	NA	NA	Khufi555	Sokolova1959Rusanskie
2885	A	NA	NA	FALSE	sgh	shug1248	Eurasia	72	37.7	Indo-European	Indo-Iranian	Iranian	Southeast Iranian	NA	Shughni	'Indo-European [indo1319]'	'Indo-Iranian [indo1320]'	'Iranian [iran1269]'	'Eastern Iranian [east2704]'	'Southeastern Iranian [sout3156]'	'Shugni-Yazgulami [shug1237]'	'Shughnic [shug1253]'	'Shughni [shug1248][sgh]'	NA	NA	NA	NA	NA	NA	NA	NA	NA	NA	Shughni557	Zarubin1960Shugnanskie
2886	A	main	2886_NPTCP	FALSE	sgh	shug1248	Eurasia	71.86	38.05	Indo-European	Indo-Iranian	Iranian	Southeast Iranian	NA	Bartangi	'Indo-European [indo1319]'	'Indo-Iranian [indo1320]'	'Iranian [iran1269]'	'Eastern Iranian [east2704]'	'Southeastern Iranian [sout3156]'	'Shugni-Yazgulami [shug1237]'	'Shughnic [shug1253]'	'Shughni [shug1248][sgh]'	NA	NA	NA	NA	NA	NA	NA	NA	NA	NA	Bartangi561	Sokolova1960Bartangskie
2886	E	main	2886_PTCP	TRUE	sgh	shug1248	Eurasia	71.86	38.05	Indo-European	Indo-Iranian	Iranian	Southeast Iranian	NA	Bartangi	'Indo-European [indo1319]'	'Indo-Iranian [indo1320]'	'Iranian [iran1269]'	'Eastern Iranian [east2704]'	'Southeastern Iranian [sout3156]'	'Shugni-Yazgulami [shug1237]'	'Shughnic [shug1253]'	'Shughni [shug1248][sgh]'	NA	NA	NA	NA	NA	NA	NA	NA	NA	NA	Bartangi562	Sokolova1960Bartangskie
2886	A	main	2886_PTCP	TRUE	sgh	shug1248	Eurasia	71.86	38.05	Indo-European	Indo-Iranian	Iranian	Southeast Iranian	NA	Bartangi	'Indo-European [indo1319]'	'Indo-Iranian [indo1320]'	'Iranian [iran1269]'	'Eastern Iranian [east2704]'	'Southeastern Iranian [sout3156]'	'Shugni-Yazgulami [shug1237]'	'Shughnic [shug1253]'	'Shughni [shug1248][sgh]'	NA	NA	NA	NA	NA	NA	NA	NA	NA	NA	Bartangi559	Sokolova1960Bartangskie
2897	A	main	NA	FALSE	asb	assi1247	N/C America	-106.3	52.07	Siouan	NA	NA	NA	NA	Assiniboine	'Siouan [siou1252]'	'Core Siouan [core1249]'	'Mississppi Valley-Ohio Valley Siouan [miss1253]'	'Mississippi Valley [miss1254]'	'Dakotan [dako1257]'	NA	NA	NA	NA	NA	NA	NA	NA	NA	NA	NA	NA	'Assiniboine [assi1247][asb]'	Assiniboine38	Levin1964Assiniboine
2900	A	main	NA	FALSE	ave	aves1237	Eurasia	61	41	Indo-European	Indo-Iranian	Iranian	Northeast Iranian	NA	Avestan	'Indo-European [indo1319]'	'Indo-Iranian [indo1320]'	'Iranian [iran1269]'	'Eastern Iranian [east2704]'	'Northeastern Iranian [nort3176]'	NA	NA	NA	NA	NA	NA	NA	NA	NA	NA	NA	NA	'Avestan [aves1237][ave]'	Avestan45	Windfuhr2009Iranian
2903	A	main	NA	FALSE	dee	dewo1238	Africa	-10.46	6.19	Kru	Aizi	NA	NA	NA	Dewoin	'Atlantic-Congo [atla1278]'	'Kru [krua1234]'	'Western Kru [west2485]'	'Bassa [bass1262]'	NA	NA	NA	NA	NA	NA	NA	NA	NA	NA	NA	NA	NA	'Dewoin [dewo1238][dee]'	Dewoin142	Marchese1986Tense
2904	A	NA	NA	FALSE	duf	dumb1241	Pacific	165.25	21.18	Austronesian	Malayo-Polynesian	Oceanic	Southern Oceanic linkage	Southern Melanesian	Dumbea	'Austronesian [aust1307]'	'Nuclear Austronesian [nucl1752]'	'Malayo-Polynesian [mala1545]'	'Central-Eastern Malayo-Polynesian [cent2237]'	'Eastern Malayo-Polynesian [east2712]'	'Oceanic [ocea1241]'	'Southern Melanesian [sout3173]'	'New Caledonian [newc1243]'	'Extreme Southern [extr1245]'	NA	NA	NA	NA	NA	NA	NA	NA	'Dumbea [dumb1241][duf]'	Dumbea159	Shintani1990Grammaire
2918	A	main	2918_NPTCP	FALSE	kiu	kirm1248	Eurasia	39.55	39.11	Indo-European	Indo-Iranian	Iranian	Northwest Iranian	NA	Kirmanjki	'Indo-European [indo1319]'	'Indo-Iranian [indo1320]'	'Iranian [iran1269]'	'Western Iranian [west2794]'	'Northwestern Iranian [nort3177]'	'Zaza-Gorani [zaza1244]'	'Zaza [zaza1246]'	'Kirmanjki [kirm1248][kiu]'	NA	NA	NA	NA	NA	NA	NA	NA	NA	NA	Kirmanjki309	Selcan1998Grammatik
2918	A	main	2918_PTCP	TRUE	kiu	kirm1248	Eurasia	39.55	39.11	Indo-European	Indo-Iranian	Iranian	Northwest Iranian	NA	Kirmanjki	'Indo-European [indo1319]'	'Indo-Iranian [indo1320]'	'Iranian [iran1269]'	'Western Iranian [west2794]'	'Northwestern Iranian [nort3177]'	'Zaza-Gorani [zaza1244]'	'Zaza [zaza1246]'	'Kirmanjki [kirm1248][kiu]'	NA	NA	NA	NA	NA	NA	NA	NA	NA	NA	Kirmanjki310	Selcan1998Grammatik
2918	E	main	2918_PTCP	TRUE	kiu	kirm1248	Eurasia	39.55	39.11	Indo-European	Indo-Iranian	Iranian	Northwest Iranian	NA	Kirmanjki	'Indo-European [indo1319]'	'Indo-Iranian [indo1320]'	'Iranian [iran1269]'	'Western Iranian [west2794]'	'Northwestern Iranian [nort3177]'	'Zaza-Gorani [zaza1244]'	'Zaza [zaza1246]'	'Kirmanjki [kirm1248][kiu]'	NA	NA	NA	NA	NA	NA	NA	NA	NA	NA	Kirmanjki311	Selcan1998Grammatik
2919	A	main	2919_PTCP	TRUE	diq	diml1238	Eurasia	39.21	38.68	Indo-European	Indo-Iranian	Iranian	Northwest Iranian	NA	Dimili	'Indo-European [indo1319]'	'Indo-Iranian [indo1320]'	'Iranian [iran1269]'	'Western Iranian [west2794]'	'Northwestern Iranian [nort3177]'	'Zaza-Gorani [zaza1244]'	'Zaza [zaza1246]'	'Dimli [diml1238][diq]'	NA	NA	NA	NA	NA	NA	NA	NA	NA	NA	Dimili150	Todd1985Grammar
2919	E	main	2919_PTCP	TRUE	diq	diml1238	Eurasia	39.21	38.68	Indo-European	Indo-Iranian	Iranian	Northwest Iranian	NA	Dimili	'Indo-European [indo1319]'	'Indo-Iranian [indo1320]'	'Iranian [iran1269]'	'Western Iranian [west2794]'	'Northwestern Iranian [nort3177]'	'Zaza-Gorani [zaza1244]'	'Zaza [zaza1246]'	'Dimli [diml1238][diq]'	NA	NA	NA	NA	NA	NA	NA	NA	NA	NA	Dimili151	Todd1985Grammar
2919	A	main	2919_NPTCP	FALSE	diq	diml1238	Eurasia	39.21	38.68	Indo-European	Indo-Iranian	Iranian	Northwest Iranian	NA	Dimili	'Indo-European [indo1319]'	'Indo-Iranian [indo1320]'	'Iranian [iran1269]'	'Western Iranian [west2794]'	'Northwestern Iranian [nort3177]'	'Zaza-Gorani [zaza1244]'	'Zaza [zaza1246]'	'Dimli [diml1238][diq]'	NA	NA	NA	NA	NA	NA	NA	NA	NA	NA	Dimili152	Todd1985Grammar
2920	E	main	NA	TRUE	ynd	yand1253	Pacific	140.35	-28.18	Pama-Nyungan	Karnic	NA	NA	NA	Yandruwandha	'Pama-Nyungan [pama1250]'	'Karnic [karn1253]'	'Central Karnic [cent2016]'	'Western Central Karnic [west2438]'	'Yandruwandhic [yand1252]'	NA	NA	NA	NA	NA	NA	NA	NA	NA	NA	NA	NA	'Yandruwandha [yand1253][ynd]'	Yandruwandha698	Breen2004Innamincka
2920	A	main	NA	TRUE	ynd	yand1253	Pacific	140.35	-28.18	Pama-Nyungan	Karnic	NA	NA	NA	Yandruwandha	'Pama-Nyungan [pama1250]'	'Karnic [karn1253]'	'Central Karnic [cent2016]'	'Western Central Karnic [west2438]'	'Yandruwandhic [yand1252]'	NA	NA	NA	NA	NA	NA	NA	NA	NA	NA	NA	NA	'Yandruwandha [yand1253][ynd]'	Yandruwandha699	Breen2004Innamincka
2922	A	main	2922_NPTCP	FALSE	tov	uppe1235	Eurasia	48.48	36.66	Indo-European	Indo-Iranian	Iranian	Northwest Iranian	NA	Tarom	'Indo-European [indo1319]'	'Indo-Iranian [indo1320]'	'Iranian [iran1269]'	'Western Iranian [west2794]'	'Northwestern Iranian [nort3177]'	'Tatic [tati1243]'	'Central Tatic [cent2265]'	'Taromic [taro1267]'	NA	NA	NA	NA	NA	NA	NA	NA	NA	'Upper Taromi [uppe1235][tov]'	Tarom650	Yarshater1970Tati
2922	A	main	2922_PTCP	TRUE	tov	uppe1235	Eurasia	48.48	36.66	Indo-European	Indo-Iranian	Iranian	Northwest Iranian	NA	Tarom	'Indo-European [indo1319]'	'Indo-Iranian [indo1320]'	'Iranian [iran1269]'	'Western Iranian [west2794]'	'Northwestern Iranian [nort3177]'	'Tatic [tati1243]'	'Central Tatic [cent2265]'	'Taromic [taro1267]'	NA	NA	NA	NA	NA	NA	NA	NA	NA	'Upper Taromi [uppe1235][tov]'	Tarom651	Yarshater1970Tati
2922	E	main	2922_PTCP	TRUE	tov	uppe1235	Eurasia	48.48	36.66	Indo-European	Indo-Iranian	Iranian	Northwest Iranian	NA	Tarom	'Indo-European [indo1319]'	'Indo-Iranian [indo1320]'	'Iranian [iran1269]'	'Western Iranian [west2794]'	'Northwestern Iranian [nort3177]'	'Tatic [tati1243]'	'Central Tatic [cent2265]'	'Taromic [taro1267]'	NA	NA	NA	NA	NA	NA	NA	NA	NA	'Upper Taromi [uppe1235][tov]'	Tarom652	Yarshater1970Tati
2923	E	main	2923_PTCP	TRUE	xkj	kaja1247	Eurasia	45.35	38.51	Indo-European	Indo-Iranian	Iranian	Northwest Iranian	NA	Kajali	'Indo-European [indo1319]'	'Indo-Iranian [indo1320]'	'Iranian [iran1269]'	'Western Iranian [west2794]'	'Northwestern Iranian [nort3177]'	'Tatic [tati1243]'	'Central Tatic [cent2265]'	'Khalkhalic [khal1276]'	NA	NA	NA	NA	NA	NA	NA	NA	NA	'Kajali [kaja1247][xkj]'	Kajali276	Yarshater1960Tati
2923	A	main	2923_PTCP	TRUE	xkj	kaja1247	Eurasia	45.35	38.51	Indo-European	Indo-Iranian	Iranian	Northwest Iranian	NA	Kajali	'Indo-European [indo1319]'	'Indo-Iranian [indo1320]'	'Iranian [iran1269]'	'Western Iranian [west2794]'	'Northwestern Iranian [nort3177]'	'Tatic [tati1243]'	'Central Tatic [cent2265]'	'Khalkhalic [khal1276]'	NA	NA	NA	NA	NA	NA	NA	NA	NA	'Kajali [kaja1247][xkj]'	Kajali275	Yarshater1960Tati
2923	A	main	2923_NPTCP	FALSE	xkj	kaja1247	Eurasia	45.35	38.51	Indo-European	Indo-Iranian	Iranian	Northwest Iranian	NA	Kajali	'Indo-European [indo1319]'	'Indo-Iranian [indo1320]'	'Iranian [iran1269]'	'Western Iranian [west2794]'	'Northwestern Iranian [nort3177]'	'Tatic [tati1243]'	'Central Tatic [cent2265]'	'Khalkhalic [khal1276]'	NA	NA	NA	NA	NA	NA	NA	NA	NA	'Kajali [kaja1247][xkj]'	Kajali277	Yarshater1960Tati
2924	A	main	2924_NPTCP	FALSE	shm	shah1254	Eurasia	48.61	37.33	Indo-European	Indo-Iranian	Iranian	Northwest Iranian	NA	Shahrudi	'Indo-European [indo1319]'	'Indo-Iranian [indo1320]'	'Iranian [iran1269]'	'Western Iranian [west2794]'	'Northwestern Iranian [nort3177]'	'Tatic [tati1243]'	'Central Tatic [cent2265]'	'Khalkhalic [khal1276]'	NA	NA	NA	NA	NA	NA	NA	NA	NA	'Shahrudi [shah1254][shm]'	Shahrudi544	Yarshater1959Dialect
2924	E	main	2924_PTCP	TRUE	shm	shah1254	Eurasia	48.61	37.33	Indo-European	Indo-Iranian	Iranian	Northwest Iranian	NA	Shahrudi	'Indo-European [indo1319]'	'Indo-Iranian [indo1320]'	'Iranian [iran1269]'	'Western Iranian [west2794]'	'Northwestern Iranian [nort3177]'	'Tatic [tati1243]'	'Central Tatic [cent2265]'	'Khalkhalic [khal1276]'	NA	NA	NA	NA	NA	NA	NA	NA	NA	'Shahrudi [shah1254][shm]'	Shahrudi545	Yarshater1959Dialect
2924	A	main	2924_PTCP	TRUE	shm	shah1254	Eurasia	48.61	37.33	Indo-European	Indo-Iranian	Iranian	Northwest Iranian	NA	Shahrudi	'Indo-European [indo1319]'	'Indo-Iranian [indo1320]'	'Iranian [iran1269]'	'Western Iranian [west2794]'	'Northwestern Iranian [nort3177]'	'Tatic [tati1243]'	'Central Tatic [cent2265]'	'Khalkhalic [khal1276]'	NA	NA	NA	NA	NA	NA	NA	NA	NA	'Shahrudi [shah1254][shm]'	Shahrudi546	Yarshater1959Dialect
2926	A	main	2925_NPTCP	FALSE	tks	take1255	Eurasia	48.48	36.67	Indo-European	Indo-Iranian	Iranian	Northwest Iranian	NA	Takestani	'Indo-European [indo1319]'	'Indo-Iranian [indo1320]'	'Iranian [iran1269]'	'Western Iranian [west2794]'	'Northwestern Iranian [nort3177]'	'Tatic [tati1243]'	'Southern Tatic [sout3177]'	'Ramand-Karaj [rama1272]'	'Takestani [take1255][tks]'	NA	NA	NA	NA	NA	NA	NA	NA	NA	Takestani595	Yar-Shater1969Grammar (proxying Takestani since Glottolog lacks Chali data)
2926	E	main	2925_PTCP	TRUE	tks	take1255	Eurasia	48.48	36.67	Indo-European	Indo-Iranian	Iranian	Northwest Iranian	NA	Takestani	'Indo-European [indo1319]'	'Indo-Iranian [indo1320]'	'Iranian [iran1269]'	'Western Iranian [west2794]'	'Northwestern Iranian [nort3177]'	'Tatic [tati1243]'	'Southern Tatic [sout3177]'	'Ramand-Karaj [rama1272]'	'Takestani [take1255][tks]'	NA	NA	NA	NA	NA	NA	NA	NA	NA	Takestani593	Yar-Shater1969Grammar (proxying Takestani since Glottolog lacks Chali data)
2926	A	main	2925_PTCP	TRUE	tks	take1255	Eurasia	48.48	36.67	Indo-European	Indo-Iranian	Iranian	Northwest Iranian	NA	Takestani	'Indo-European [indo1319]'	'Indo-Iranian [indo1320]'	'Iranian [iran1269]'	'Western Iranian [west2794]'	'Northwestern Iranian [nort3177]'	'Tatic [tati1243]'	'Southern Tatic [sout3177]'	'Ramand-Karaj [rama1272]'	'Takestani [take1255][tks]'	NA	NA	NA	NA	NA	NA	NA	NA	NA	Takestani594	Yar-Shater1969Grammar (proxying Takestani since Glottolog lacks Chali data)
2927	E	main	2927_PTCP	TRUE	esh	esht1238	Eurasia	50.36	35.7	Indo-European	Indo-Iranian	Iranian	Northwest Iranian	NA	Eshtehardi	'Indo-European [indo1319]'	'Indo-Iranian [indo1320]'	'Iranian [iran1269]'	'Western Iranian [west2794]'	'Northwestern Iranian [nort3177]'	'Tatic [tati1243]'	'Southern Tatic [sout3177]'	'Ramand-Karaj [rama1272]'	NA	NA	NA	NA	NA	NA	NA	NA	NA	'Eshtehardi [esht1238][esh]'	Eshtehardi181	Yar-Shater1969Grammar
2927	A	main	2927_NPTCP	FALSE	esh	esht1238	Eurasia	50.36	35.7	Indo-European	Indo-Iranian	Iranian	Northwest Iranian	NA	Eshtehardi	'Indo-European [indo1319]'	'Indo-Iranian [indo1320]'	'Iranian [iran1269]'	'Western Iranian [west2794]'	'Northwestern Iranian [nort3177]'	'Tatic [tati1243]'	'Southern Tatic [sout3177]'	'Ramand-Karaj [rama1272]'	NA	NA	NA	NA	NA	NA	NA	NA	NA	'Eshtehardi [esht1238][esh]'	Eshtehardi180	Yar-Shater1969Grammar
2927	A	main	2927_PTCP	TRUE	esh	esht1238	Eurasia	50.36	35.7	Indo-European	Indo-Iranian	Iranian	Northwest Iranian	NA	Eshtehardi	'Indo-European [indo1319]'	'Indo-Iranian [indo1320]'	'Iranian [iran1269]'	'Western Iranian [west2794]'	'Northwestern Iranian [nort3177]'	'Tatic [tati1243]'	'Southern Tatic [sout3177]'	'Ramand-Karaj [rama1272]'	NA	NA	NA	NA	NA	NA	NA	NA	NA	'Eshtehardi [esht1238][esh]'	Eshtehardi182	Yar-Shater1969Grammar
2929	A	main	2929_NPTCP	FALSE	tly	taly1247	Eurasia	48.85	38.75	Indo-European	Indo-Iranian	Iranian	Northwest Iranian	NA	Talysh (Northern)	'Indo-European [indo1319]'	'Indo-Iranian [indo1320]'	'Iranian [iran1269]'	'Western Iranian [west2794]'	'Northwestern Iranian [nort3177]'	'Tatic [tati1243]'	'Central Tatic [cent2265]'	'Talysh [taly1247][tly]'	NA	NA	NA	NA	NA	NA	NA	NA	NA	NA	TalyshNorthern596	Schulze2000Northern
2929	A	main	2929_PTCP	TRUE	tly	taly1247	Eurasia	48.85	38.75	Indo-European	Indo-Iranian	Iranian	Northwest Iranian	NA	Talysh (Northern)	'Indo-European [indo1319]'	'Indo-Iranian [indo1320]'	'Iranian [iran1269]'	'Western Iranian [west2794]'	'Northwestern Iranian [nort3177]'	'Tatic [tati1243]'	'Central Tatic [cent2265]'	'Talysh [taly1247][tly]'	NA	NA	NA	NA	NA	NA	NA	NA	NA	NA	TalyshNorthern597	Schulze2000Northern
2929	E	main	2929_PTCP	TRUE	tly	taly1247	Eurasia	48.85	38.75	Indo-European	Indo-Iranian	Iranian	Northwest Iranian	NA	Talysh (Northern)	'Indo-European [indo1319]'	'Indo-Iranian [indo1320]'	'Iranian [iran1269]'	'Western Iranian [west2794]'	'Northwestern Iranian [nort3177]'	'Tatic [tati1243]'	'Central Tatic [cent2265]'	'Talysh [taly1247][tly]'	NA	NA	NA	NA	NA	NA	NA	NA	NA	NA	TalyshNorthern598	Schulze2000Northern
2930	A	NA	NA	FALSE	xub	bett1235	Eurasia	76.42	11.24	Dravidian	South Dravidian	South Dravidian I	NA	NA	Betta Kurumba	'Dravidian [drav1251]'	'South Dravidian [sout3133]'	'South Dravidian I [sout3138]'	'Tamil-Kannada [tami1291]'	'Badaga-Kannada [bada1263]'	'Kannadoid [kann1259]'	NA	NA	NA	NA	NA	NA	NA	NA	NA	NA	NA	'Betta Kurumba [bett1235][xub]'	BettaKurumba74	Coelho2003Grammar
2934	A	main	NA	FALSE	ngh	nuuu1241	Africa	20.65	-26.93	!Ui-Taa	NA	NA	NA	NA	Nǀuu	'Tuu [tuuu1241]'	'!Kwi [kwii1241]'	'N/u [nuuu1241][ngh]'	NA	NA	NA	NA	NA	NA	NA	NA	NA	NA	NA	NA	NA	NA	NA	Nǀuu486	Collins2011Grammatical
2935	E	main	NA	FALSE	atr	waim1253	S America	-61.36	0.34	Cariban	NA	NA	NA	NA	Waimiri Atroari	'Cariban [cari1283]'	'Yawaperi [yawa1262]'	'Waimiri-Atroari [waim1253][atr]'	NA	NA	NA	NA	NA	NA	NA	NA	NA	NA	NA	NA	NA	NA	NA	WaimiriAtroari661	Bruno2003Waimiri
2939	A	NA	NA	FALSE	var	huar1255	N/C America	-108.56	27.1	Uto-Aztecan	Southern Uto-Aztecan	Sonoran	NA	NA	River Warihío	'Uto-Aztecan [utoa1244]'	'Southern Uto-Aztecan [sout3136]'	'Tarahumaran [tara1321]'	'Huarijio [huar1255][var]'	NA	NA	NA	NA	NA	NA	NA	NA	NA	NA	NA	NA	NA	NA	RiverWarihío244	FelixArmendariz2005Grammar
2943	A	NA	NA	FALSE	mlw	molo1266	Africa	14.2	10.34	Chadic	Biu-Mandara (Central Chadic)	NA	NA	NA	Moloko	'Afro-Asiatic [afro1255]'	'Chadic [chad1250]'	'Biu-Mandara [bium1280]'	'North Biu-Mandara [nort3156]'	'Margi-Mandara-Mofu [marg1267]'	'Mofuic [mofu1249]'	'Tokombere [toko1243]'	NA	NA	NA	NA	NA	NA	NA	NA	NA	NA	'Moloko [molo1266][mlw]'	Moloko414	Friesen2004Moloko
2951	A	NA	NA	FALSE	kpj	kara1500	S America	-50	-11	Macro-Ge	Karajá	NA	NA	NA	Karajá	'Nuclear-Macro-Je [nucl1710]'	'Ofaie [ofai1234]'	'Karaja [kara1500][kpj]'	NA	NA	NA	NA	NA	NA	NA	NA	NA	NA	NA	NA	NA	NA	NA	Karajá287	Ribeiro2001Valence
2954	A	main	NA	FALSE	eto	eton1253	Africa	11.2	4.26	Benue-Congo	Bantoid	Bantu (narrow)	NA	NA	Eton	'Atlantic-Congo [atla1278]'	'Yaunde-Fang {A.70	'Eton-Mengisa [eton1257]'	'Eton {Cameroon} [eton1253][eto]'	NA	NA	NA	NA	NA	NA	NA	NA	NA	NA	NA	NA	NA	NA	Eton183	vandeVelde2008Grammar
2958	A	main	NA	FALSE	kee	east1472	N/C America	-106.67	35.42	Keresan	NA	NA	NA	NA	Keresan (Laguna)	'Keresan [kere1287]'	'Eastern Keres [east1472][kee]'	NA	NA	NA	NA	NA	NA	NA	NA	NA	NA	NA	NA	NA	NA	NA	NA	KeresanLaguna163	Lachler2006Grammar
2971	A	main	NA	FALSE	lzz	lazz1240	Eurasia	40.98	41.18	Kartvelian	Georgian-Zan	Zan	NA	NA	Laz (Ardeşen)	'Kartvelian [kart1248]'	'Georgian-Zan [geor1252]'	'Zan [zann1245]'	'Laz [lazz1240][lzz]'	NA	NA	NA	NA	NA	NA	NA	NA	NA	NA	NA	NA	NA	NA	LazArdeşen360	Kutscher2001Nomen
2972	A	main	NA	FALSE	ktb	kamb1316	Africa	37.88	7.23	Cushitic	Eastern Cushitic	NA	NA	NA	Kambaata	'Afro-Asiatic [afro1255]'	'Cushitic [cush1243]'	'East Cushitic [east2699]'	'Highland East Cushitic [high1285]'	'Sidaama-Hadiyya-Kambaata [sida1247]'	'Hadiyya-Kambaata [hadi1241]'	'Kambaataic [kamb1318]'	'Kambaata [kamb1316][ktb]'	NA	NA	NA	NA	NA	NA	NA	NA	NA	NA	Kambaata283	Treis2008Grammar
2973	A	NA	NA	FALSE	lgq	logb1245	Africa	4.7	6.58	Kwa	Potou-Tano	NA	NA	NA	Logba	'Atlantic-Congo [atla1278]'	'Kwa Volta-Congo [kwav1236]'	'Na-Togo [nato1234]'	NA	NA	NA	NA	NA	NA	NA	NA	NA	NA	NA	NA	NA	NA	'Logba [logb1245][lgq]'	Logba366	Dorvlo2008Grammar
2974	A	main	NA	FALSE	hna	mina1276	Africa	13.856	10.369	Chadic	Biu-Mandara (Central Chadic)	Daba (a.k.a. Family A7)	NA	NA	Mina	'Afro-Asiatic [afro1255]'	'Chadic [chad1250]'	'Biu-Mandara [bium1280]'	'South Biu-Mandara [sout3145]'	'Sukur-Matakam-Daba [suku1273]'	'Biu-Mandara A A.7 [bium1274]'	'Mina {Cameroon} [mina1276][hna]'	NA	NA	NA	NA	NA	NA	NA	NA	NA	NA	NA	Mina408	Houngues1997Topics
2975	A	NA	NA	FALSE	kyo	kelo1247	Pacific	124.1	-8.26	Timor-Alor-Pantar	Alor-Pantar	Alor	NA	NA	Klon	'Alor-Pantar [alor1249]'	'Alor [alor1250]'	'West Alor [west2787]'	'Kelon [kelo1247][kyo]'	NA	NA	NA	NA	NA	NA	NA	NA	NA	NA	NA	NA	NA	NA	Klon293	Baird2008Grammar
2980	E	main	NA	FALSE	kkt	koii1238	Eurasia	86.8	27.4	Sino-Tibetan	Kiranti	Midwestern Kiranti	NA	NA	Koyi	'Sino-Tibetan [sino1245]'	'Himalayish [hima1249]'	'Mahakiranti [maha1306]'	'Kiranti [kira1253]'	'Western Kiranti [west2424]'	'Upper Dudhkosi [uppe1413]'	'Koi [koii1238][kkt]'	NA	NA	NA	NA	NA	NA	NA	NA	NA	NA	NA	Koyi315	Lahaussois2009Koyi
2982	A	NA	NA	FALSE	bch	bari1286	Pacific	150.15	-5.55	Austronesian	Malayo-Polynesian	Oceanic	Western Oceanic linkage	North New Guinea linkage	Bariai	'Austronesian [aust1307]'	'Nuclear Austronesian [nucl1752]'	'Malayo-Polynesian [mala1545]'	'Central-Eastern Malayo-Polynesian [cent2237]'	'Eastern Malayo-Polynesian [east2712]'	'Oceanic [ocea1241]'	'Western Oceanic linkage [west2818]'	'North New Guinea linkage [nort3206]'	'Ngero-Vitiaz linkage [nger1241]'	'Ngero [nger1240]'	'Bariaic [bari1285]'	NA	NA	NA	NA	NA	NA	'Bariai [bari1286][bch]'	Bariai59	Gallagheretal2005Bariai
2983	A	main	NA	FALSE	yal	yalu1240	Africa	-10.73	10.03	Mande	West Mande	NA	NA	NA	Jalonke	'Mande [mand1469]'	'Western Mande [west2780]'	'Manding-Kpelle [mand1431]'	'Central Mande [cent2047]'	'Susu-Yalunka [susu1249]'	'Yalunka [yalu1240][yal]'	NA	NA	NA	NA	NA	NA	NA	NA	NA	NA	NA	NA	Jalonke697	Lupke2005Grammar
2984	A	main	NA	FALSE	mpt	mian1256	Pacific	141.58	-5.13	NA	Mountain Ok	NA	NA	NA	Mian	'Nuclear Trans New Guinea [nucl1709]'	'Central and South New Guinea [cent2116]'	'Ok-Oksapmin [okok1235]'	'Ok [okkk1242]'	'Mountain Ok [moun1253]'	'Mianic [mian1255]'	'Mian [mian1256][mpt]'	NA	NA	NA	NA	NA	NA	NA	NA	NA	NA	NA	Mian406	Fedden2007Grammar
2987	A	NA	NA	FALSE	djm	jams1239	Africa	-3.61	14.35	Dogon	NA	NA	NA	NA	Dogon (Jamsay)	'Dogon [dogo1299]'	'Plains Dogon [plai1257]'	'Jamsay Dogon [jams1239][djm]'	NA	NA	NA	NA	NA	NA	NA	NA	NA	NA	NA	NA	NA	NA	NA	DogonJamsay265	Heath2008Grammar
2989	A	main	NA	FALSE	mtd	mual1241	Eurasia	111	0.5	Austronesian	Malayo-Polynesian	NA	NA	NA	Mualang	'Austronesian [aust1307]'	'Nuclear Austronesian [nucl1752]'	'Malayo-Polynesian [mala1545]'	'Malayo-Sumbawan [mala1536]'	'North and East Malayo-Sumbawan [nort3170]'	'Malayic [mala1538]'	'Nuclear Malayic [nucl1733]'	'Ibanic [iban1263]'	NA	NA	NA	NA	NA	NA	NA	NA	NA	'Mualang [mual1241][mtd]'	Mualang420	Tjia2007Grammar
2990	A	main	NA	FALSE	ssg	seim1238	Pacific	144.3	-1.5	Austronesian	Malayo-Polynesian	Oceanic	Admiralty	NA	Seimat	'Austronesian [aust1307]'	'Nuclear Austronesian [nucl1752]'	'Malayo-Polynesian [mala1545]'	'Central-Eastern Malayo-Polynesian [cent2237]'	'Eastern Malayo-Polynesian [east2712]'	'Oceanic [ocea1241]'	'Admiralty Islands [admi1239]'	'Western Admiralty Islands [west2532]'	NA	NA	NA	NA	NA	NA	NA	NA	NA	'Seimat [seim1238][ssg]'	Seimat542	Woznaetal2005Seimat
2992	A	NA	NA	FALSE	twe	teiw1235	Pacific	124.22	-8.28	Timor-Alor-Pantar	Alor-Pantar	NA	NA	NA	Teiwa	'Alor-Pantar [alor1249]'	'Teiwa [teiw1235][twe]'	NA	NA	NA	NA	NA	NA	NA	NA	NA	NA	NA	NA	NA	NA	NA	NA	Teiwa608	Klamer2010Grammar
2993	A	main	NA	FALSE	bcr	babi1235	N/C America	-126	55	Na-Dene	Athabaskan	NA	NA	NA	Witsuwit'en	'Athapaskan-Eyak-Tlingit [atha1245]'	'Athapaskan-Eyak [atha1246]'	'Athapaskan [atha1247]'	'Northern Athapaskan [nort2940]'	NA	NA	NA	NA	NA	NA	NA	NA	NA	NA	NA	NA	NA	'Babine [babi1235][bcr]'	Witsuwit'en50	Hargus2007Witsuwit
2994	A	main	NA	FALSE	hue	sanf1258	N/C America	-94.63	16.23	Huave	NA	NA	NA	NA	Huave (San Francisco del Mar)	'Huavean [huav1256]'	NA	NA	NA	NA	NA	NA	NA	NA	NA	NA	NA	NA	NA	NA	NA	NA	'San Francisco Del Mar Huave [sanf1258][hue]'	HuaveSanFranciscodelMar532	Kim2008Topics
3006	A	NA	NA	FALSE	she	shek1245	Africa	35.2	7	Omotic	NA	NA	NA	NA	Sheko	'Dizoid [dizo1235]'	'Sheko [shek1245][she]'	NA	NA	NA	NA	NA	NA	NA	NA	NA	NA	NA	NA	NA	NA	NA	NA	Sheko548	Hellenthal2010Grammar
3009	A	NA	NA	FALSE	tsb	tsam1247	Africa	36.87	5.42	Cushitic	Eastern Cushitic	NA	NA	NA	Tsamai	'Afro-Asiatic [afro1255]'	'Cushitic [cush1243]'	'East Cushitic [east2699]'	'Lowland East Cushitic [lowl1267]'	'Southern Lowland East Cushitic [sout3055]'	'Transversal Lowland East Cushitic [tran1283]'	'Dullay [dull1239]'	NA	NA	NA	NA	NA	NA	NA	NA	NA	NA	'Tsamai [tsam1247][tsb]'	Tsamai639	Sava2005Grammar
3012	A	NA	NA	FALSE	mla	malo1243	Pacific	167.17	-15.67	Austronesian	Malayo-Polynesian	Oceanic	Southern Oceanic linkage	North Vanuatu Linkage	Tamambo	'Austronesian [aust1307]'	'Nuclear Austronesian [nucl1752]'	'Malayo-Polynesian [mala1545]'	'Central-Eastern Malayo-Polynesian [cent2237]'	'Eastern Malayo-Polynesian [east2712]'	'Oceanic [ocea1241]'	'North and Central Vanuatu [nort3195]'	'Northern Vanuatu [nort3205]'	'Espiritu Santo [espi1234]'	'East Santo [east2754]'	'Malo [malo1243][mla]'	NA	NA	NA	NA	NA	NA	NA	Tamambo380	Jauncey1997Grammar
3015	A	NA	NA	FALSE	kcx	kach1284	Africa	37.53	6.26	Omotic	NA	NA	NA	NA	Kachama-Ganjule	'Gonga-Gimojan [gong1255]'	'Ometo [omet1238]'	'East Ometo [east2423]'	'Kachama-Ganjule [kach1284][kcx]'	NA	NA	NA	NA	NA	NA	NA	NA	NA	NA	NA	NA	NA	NA	KachamaGanjule273	Woldemariam2004Grammar
3018	A	main	NA	FALSE	alw	alab1254	Africa	38.07	7.18	Cushitic	Eastern Cushitic	NA	NA	NA	Alaba-K’abeena	'Afro-Asiatic [afro1255]'	'Cushitic [cush1243]'	'East Cushitic [east2699]'	'Highland East Cushitic [high1285]'	'Sidaama-Hadiyya-Kambaata [sida1247]'	'Hadiyya-Kambaata [hadi1241]'	'Kambaataic [kamb1318]'	NA	NA	NA	NA	NA	NA	NA	NA	NA	NA	'Alaba-K\'abeena [alab1254][alw]'	AlabaK’abeena17	Schneider-Blum2009Alaaba
3022	A	NA	NA	FALSE	czn	zenz1235	N/C America	-97.49	16.53	Otomanguean	Zapotecan	NA	NA	NA	Chatino (Zenzontepec)	'Otomanguean [otom1299]'	'Eastern Otomanguean [east2557]'	'Popoloca-Zapotecan [popo1292]'	'Zapotecan [zapo1436]'	'Chatino [chat1268]'	NA	NA	NA	NA	NA	NA	NA	NA	NA	NA	NA	NA	'Zenzontepec Chatino [zenz1235][czn]'	ChatinoZenzontepec721	Carletonetal2000Pronominal
3024	A	NA	NA	FALSE	cat	stan1289	Eurasia	2.39	39.34	Indo-European	Italic-Celtic	Italic	NA	NA	Catalan (Balearic)	'Indo-European [indo1319]'	'Italic [ital1284]'	'Latino-Faliscan [lati1262]'	'Romance [roma1334]'	'Italo-Western Romance [ital1285]'	'Western Romance [west2813]'	'Shifted Western Romance [shif1234]'	'Southwestern Shifted Romance [sout3183]'	NA	NA	NA	NA	NA	NA	NA	NA	NA	'Standard Catalan [stan1289][cat]'	CatalanBalearic579	Escandell-Vidal2009Differential
3028	A	main	NA	FALSE	otl	tila1239	N/C America	-99.41	19.18	Otomanguean	Otomian	NA	NA	NA	Otomi (Tilapa)	'Otomanguean [otom1299]'	'Western Otomanguean [west2783]'	'Otopame-Chinantecan [otop1241]'	'Otopamean [otop1242]'	'Otomian [otom1297]'	'Otomi [otom1300]'	'Eastern Otomi [east2737]'	NA	NA	NA	NA	NA	NA	NA	NA	NA	NA	'Tilapa Otomi [tila1239][otl]'	OtomiTilapa624	Palanqar2012Conjugation
3032	A	NA	NA	FALSE	aot	aton1241	Eurasia	90.7	25.32	Sino-Tibetan	Brahmaputran (Sal)	Bodo-Koch (Barish, Bodo-Garo)	NA	NA	Atong	'Sino-Tibetan [sino1245]'	'Brahmaputran [brah1260]'	'Bodo-Garo [bodo1279]'	'Kochic [koch1249]'	NA	NA	NA	NA	NA	NA	NA	NA	NA	NA	NA	NA	NA	'A\'tong [aton1241][aot]'	Atong43	vanBreugel2009Grammar
3037	A	main	NA	FALSE	hmq	east2370	Eurasia	109.12	26.68	Miao-Yao	NA	NA	NA	NA	Miao (Eastern Qiandong)	'Hmong-Mien [hmon1336]'	'Hmongic [hmon1337]'	'Nuclear Hmongic-Ho Ne [nucl1714]'	'Nuclear Hmongic [nucl1720]'	'East Hmongic [east2369]'	NA	NA	NA	NA	NA	NA	NA	NA	NA	NA	NA	NA	'Eastern Qiandong Miao [east2370][hmq]'	MiaoEasternQiandong164	Coyaud1987Langues
3038	A	NA	NA	FALSE	erk	sout2856	Pacific	168.4	-17.77	Austronesian	Malayo-Polynesian	Oceanic	Southern Oceanic linkage	North Vanuatu Linkage	Efate (South)	'Austronesian [aust1307]'	'Nuclear Austronesian [nucl1752]'	'Malayo-Polynesian [mala1545]'	'Central-Eastern Malayo-Polynesian [cent2237]'	'Eastern Malayo-Polynesian [east2712]'	'Oceanic [ocea1241]'	'North and Central Vanuatu [nort3195]'	'Central Vanuatu [cent2269]'	'Epi-Efate [epie1239]'	'Efate [efat1236]'	'South Efatic [sout3196]'	NA	NA	NA	NA	NA	NA	'South Efate [sout2856][erk]'	EfateSouth572	Thieberger2006Grammar
3039	A	NA	NA	FALSE	gho	ghom1257	Africa	-5.27	35.1	Berber	NA	NA	NA	Berber	Ghomara	'Afro-Asiatic [afro1255]'	'Berber [berb1260]'	'Northern Berber [nort3053]'	'Atlas Berber [atla1275]'	NA	NA	NA	NA	NA	NA	NA	NA	NA	NA	NA	NA	NA	'Ghomara [ghom1257][gho]'	Ghomara203	ElHannouche2010Arabic
3040	A	NA	NA	FALSE	taq	tama1365	Africa	-3.01	16.77	Berber	NA	NA	NA	Berber	Tamashek (Mali)	'Afro-Asiatic [afro1255]'	'Berber [berb1260]'	'Tuareg [tuar1240]'	'Tamasheq [tama1365][taq]'	NA	NA	NA	NA	NA	NA	NA	NA	NA	NA	NA	NA	NA	NA	TamashekMali599	Heath2005Grammar
3042	A	NA	NA	FALSE	taq	tama1365	Africa	-0.47	14.46	Berber	NA	NA	NA	Berber	Tamashek (Burkin Faso)	'Afro-Asiatic [afro1255]'	'Berber [berb1260]'	'Tuareg [tuar1240]'	'Tamasheq [tama1365][taq]'	NA	NA	NA	NA	NA	NA	NA	NA	NA	NA	NA	NA	NA	NA	TamashekBurkinFaso600	Sudlow2001Tamasheq
3044	A	NA	NA	FALSE	sgw	seba1251	Africa	38.03	8.03	Semitic	West Semitic	Southern (West Semitic)	Ethiopean	NA	Gurage (Sebat Bet)	'Afro-Asiatic [afro1255]'	'Semitic [semi1276]'	'West Semitic [west2786]'	'Ethiosemitic [ethi1244]'	'South Ethiopic [sout3078]'	'Outer South Ethiopic [oute1258]'	'TT-Group [ttgr1237]'	'Sebat Bet Gurage [seba1251][sgw]'	NA	NA	NA	NA	NA	NA	NA	NA	NA	NA	GurageSebatBet541	Vollmin2010Benefactives
3045	A	NA	NA	FALSE	ajg	ajab1235	Africa	1.67	6.94	Kwa	Gbe	NA	NA	NA	Aja (Benin)	'Atlantic-Congo [atla1278]'	'Kwa Volta-Congo [kwav1236]'	'Gbe [gbee1241]'	'Aja {Benin} [ajab1235][ajg]'	NA	NA	NA	NA	NA	NA	NA	NA	NA	NA	NA	NA	NA	NA	AjaBenin11	Morley2010Grammar
3046	A	NA	NA	FALSE	ada	adan1247	Africa	0.63	5.76	Kwa	NA	NA	NA	NA	Dangme	'Atlantic-Congo [atla1278]'	'Kwa Volta-Congo [kwav1236]'	'Ga-Dangme [gada1257]'	'Adangme [adan1247][ada]'	NA	NA	NA	NA	NA	NA	NA	NA	NA	NA	NA	NA	NA	NA	Dangme6	Kropp1987Dangme
3047	A	main	NA	FALSE	lic	hlai1239	Eurasia	110.38	18.8	Tai-Kadai	NA	NA	NA	NA	Hlai	'Tai-Kadai [taik1256]'	'Hlaic [hlai1238]'	'Nuclear Hlaic [nucl1241]'	'Hlai [hlai1239][lic]'	NA	NA	NA	NA	NA	NA	NA	NA	NA	NA	NA	NA	NA	NA	Hlai240	Ostapirat2008Hlai
3049	A	main	NA	FALSE	zpx	sanb1241	N/C America	-96.79	16.07	Otomanguean	Zapotecan	NA	NA	NA	Zapotec (San Baltazar Loxicha)	'Otomanguean [otom1299]'	'Eastern Otomanguean [east2557]'	'Popoloca-Zapotecan [popo1292]'	'Zapotecan [zapo1436]'	'Zapotec [zapo1437]'	'Coatec [coat1245]'	'Coatlan-Loxicha Zapotec [coat1242]'	NA	NA	NA	NA	NA	NA	NA	NA	NA	NA	'San Baltazar Loxicha Zapotec [sanb1241][zpx]'	ZapotecSanBaltazarLoxicha529	Beam2004Coatlan
3051	A	main	NA	FALSE	kih	kilm1241	Pacific	141.29	-2.92	Border	NA	NA	NA	NA	Kilmeri	'Border [bord1247]'	'Bewani [bewa1242]'	'Pagi-Kilmeri [pagi1245]'	'Kilmeri [kilm1241][kih]'	NA	NA	NA	NA	NA	NA	NA	NA	NA	NA	NA	NA	NA	NA	Kilmeri307	Gerstner-link2004Kilmeri
3052	A	NA	NA	FALSE	miw	akoy1238	Pacific	145.66	-7.66	Angan	NA	NA	NA	NA	Akoye	'Angan [anga1289]'	'Southwest Angan [sout3130]'	'Tainae-Akoye [tain1255]'	NA	NA	NA	NA	NA	NA	NA	NA	NA	NA	NA	NA	NA	NA	'Akoye [akoy1238][miw]'	Akoye15	Whitneyetal1991Akoye
3053	A	NA	NA	FALSE	ago	tain1253	Pacific	145.68	-7.4	Angan	NA	NA	NA	NA	Tainae	'Angan [anga1289]'	'Southwest Angan [sout3130]'	'Tainae-Akoye [tain1255]'	NA	NA	NA	NA	NA	NA	NA	NA	NA	NA	NA	NA	NA	NA	'Tainae [tain1253][ago]'	Tainae591	Carlson1991Tainae
3054	A	NA	NA	FALSE	zia	ziaa1250	Pacific	147.58	-7.96	Greater Binanderean	Binanderean	North Binanderean	NA	NA	Zia	'Nuclear Trans New Guinea [nucl1709]'	'Greater Binanderean [bina1276]'	'Binanderean [bina1279]'	'North Binandere [nort2909]'	'Zia [ziaa1250][zia]'	NA	NA	NA	NA	NA	NA	NA	NA	NA	NA	NA	NA	NA	Zia722	Wilson1980Brief
3058	A	main	NA	FALSE	mcq	esee1247	Pacific	148.38	-9.09	Koiarian	Baraic	NA	NA	NA	Ese	'Koiarian [koia1260]'	'Baraic [bara1376]'	'Ese [esee1247][mcq]'	NA	NA	NA	NA	NA	NA	NA	NA	NA	NA	NA	NA	NA	NA	NA	Ese179	Parlier1976Managalasi
3059	A	main	NA	FALSE	med	melp1238	Pacific	144.34	-5.62	Chimbu-Wahgi	Hagen	NA	NA	NA	Melpa	'Nuclear Trans New Guinea [nucl1709]'	'Central East New Guinea Highlands [cent2120]'	'Hagen [hage1248]'	'Melpa-Tembagla [melp1239]'	'Melpa [melp1238][med]'	NA	NA	NA	NA	NA	NA	NA	NA	NA	NA	NA	NA	NA	Melpa402	Berthold2008Sketch
3060	A	main	NA	FALSE	nii	niii1240	Pacific	144.52	-5.76	Chimbu-Wahgi	Wahgi	NA	NA	NA	Nii	'Nuclear Trans New Guinea [nucl1709]'	'Central East New Guinea Highlands [cent2120]'	'Wahgic [wahg1249]'	NA	NA	NA	NA	NA	NA	NA	NA	NA	NA	NA	NA	NA	NA	'Nii [niii1240][nii]'	Nii455	Stuckyetal1976Nii
3062	A	NA	NA	FALSE	nca	iyoo1238	Pacific	146.09	-5.84	Finisterre-Huon	Finisterre	Gusap-Mot	NA	NA	Iyo	'Nuclear Trans New Guinea [nucl1709]'	'Finisterre-Huon [fini1244]'	'Finisterre-Saruwaged [fini1245]'	'Gusap-Mot [gusa1245]'	'Ufim-Rawa-Nahu [ufim1241]'	NA	NA	NA	NA	NA	NA	NA	NA	NA	NA	NA	NA	'Iyo [iyoo1238][nca]'	Iyo264	Minter2009Iyo
3063	E	NA	NA	FALSE	awx	awar1248	Pacific	146.37	-6.17	Finisterre-Huon	Finisterre	Wantoat	NA	NA	Awara	'Nuclear Trans New Guinea [nucl1709]'	'Finisterre-Huon [fini1244]'	'Finisterre-Saruwaged [fini1245]'	'Wantoatic [want1251]'	'Wantoat-Awara [want1253]'	NA	NA	NA	NA	NA	NA	NA	NA	NA	NA	NA	NA	'Awara [awar1248][awx]'	Awara47	Quigley2002Awara
3064	A	NA	NA	TRUE	nop	numa1254	Pacific	146.72	-6.39	Finisterre-Huon	Finisterre	Erap	NA	NA	Numanggang	'Nuclear Trans New Guinea [nucl1709]'	'Finisterre-Huon [fini1244]'	'Finisterre-Saruwaged [fini1245]'	'Erap [erap1240]'	'Boana [boan1245]'	'Numanggang [numa1254][nop]'	NA	NA	NA	NA	NA	NA	NA	NA	NA	NA	NA	NA	Numanggang482	Hynum2010Ergative
3064	E	NA	NA	TRUE	nop	numa1254	Pacific	146.72	-6.39	Finisterre-Huon	Finisterre	Erap	NA	NA	Numanggang	'Nuclear Trans New Guinea [nucl1709]'	'Finisterre-Huon [fini1244]'	'Finisterre-Saruwaged [fini1245]'	'Erap [erap1240]'	'Boana [boan1245]'	'Numanggang [numa1254][nop]'	NA	NA	NA	NA	NA	NA	NA	NA	NA	NA	NA	NA	Numanggang483	Hynum2010Ergative
3070	A	main	NA	FALSE	aoj	mufi1238	Pacific	142.96	-3.58	Torricelli	Kombio	Arapesh	NA	NA	Mufian	'Nuclear Torricelli [nucl1708]'	'Arapesh [arap1279]'	'Mufian-Bukiyip-Abu [mufi1239]'	'Mufian [mufi1238][aoj]'	NA	NA	NA	NA	NA	NA	NA	NA	NA	NA	NA	NA	NA	NA	Mufian421	Conrad1978Some
3072	A	main	NA	FALSE	xbi	komb1272	Pacific	142.69	-3.48	Torricelli	Kombio	NA	NA	NA	Kombio	'Nuclear Torricelli [nucl1708]'	'Kombio-Yambes [komb1271]'	'Kombioic [komb1275]'	'Kombio [komb1272][xbi]'	NA	NA	NA	NA	NA	NA	NA	NA	NA	NA	NA	NA	NA	NA	Kombio317	Henry1992Kombio
3075	A	NA	NA	FALSE	kms	kama1367	Pacific	142.84	-3.85	Torricelli	Marienberg	NA	NA	NA	Kamasau	'Nuclear Torricelli [nucl1708]'	'Marienberg [mari1433]'	'Elepi-Kamasau-Marienberg [elep1241]'	'Kamasau [kama1367][kms]'	NA	NA	NA	NA	NA	NA	NA	NA	NA	NA	NA	NA	NA	NA	Kamasau281	Sandersetal1994Kamasau
3081	A	NA	NA	FALSE	kze	kose1239	Pacific	145.66	-6.46	Eastern Highlands	Kainantu	NA	NA	NA	Kosena	'Nuclear Trans New Guinea [nucl1709]'	'Kainantu-Goroka [kain1273]'	'Kainantu [kain1274]'	'Gauwa [gauw1235]'	'Auyana [auya1234]'	'Kosena-Awiyaana [kose1240]'	NA	NA	NA	NA	NA	NA	NA	NA	NA	NA	NA	'Kosena [kose1239][kze]'	Kosena326	Marks1974Kosena
3085	A	main	NA	FALSE	sim	mend1268	Pacific	142.68	-3.67	Sepik	Nukuma	NA	NA	NA	Seim	'Sepik [sepi1257]'	'Nukuma [nuku1256]'	'Kwanga-Mende [kwan1286]'	NA	NA	NA	NA	NA	NA	NA	NA	NA	NA	NA	NA	NA	NA	'Mende {Papua New Guinea} [mend1268][sim]'	Seim403	Hoeletal1994Mende
3092	A	main	NA	FALSE	dbt	bent1238	Africa	-2.57	14.51	Dogon	NA	NA	NA	NA	Dogon (Ben Tey)	'Dogon [dogo1299]'	'Nangan Dogon [nang1263]'	NA	NA	NA	NA	NA	NA	NA	NA	NA	NA	NA	NA	NA	NA	NA	'Ben Tey Dogon [bent1238][dbt]'	DogonBenTey72	Heath2011BenTey
3093	A	main	NA	FALSE	dbu	bond1248	Africa	-3.07	14.57	Dogon	NA	NA	NA	NA	Dogon (Najamba)	'Dogon [dogo1299]'	'North Plateau [nort2824]'	'Yanda-Bondum-Tebul [yand1255]'	'Bondum Dom Dogon [bond1248][dbu]'	NA	NA	NA	NA	NA	NA	NA	NA	NA	NA	NA	NA	NA	NA	DogonNajamba82	Heath2011Grammar
3095	A	NA	NA	FALSE	dtk	tene1248	Africa	-3.2	13.58	Dogon	NA	NA	NA	NA	Dogon (Togo Kan)	'Dogon [dogo1299]'	'Plains Dogon [plai1257]'	'Western Plains Dogon [west2508]'	'Tene Kan Dogon [tene1248][dtk]'	NA	NA	NA	NA	NA	NA	NA	NA	NA	NA	NA	NA	NA	NA	DogonTogoKan610	Heath2011Togo
3096	A	main	NA	FALSE	nzz	nang1261	Africa	-3.2	14.51	Dogon	NA	NA	NA	NA	Dogon (Nanga)	'Dogon [dogo1299]'	'Nangan Dogon [nang1263]'	NA	NA	NA	NA	NA	NA	NA	NA	NA	NA	NA	NA	NA	NA	NA	'Nanga [nang1261][nzz]'	DogonNanga435	Heath2011Nanga
3131	A	main	NA	FALSE	gun	mbya1239	S America	-50.36	-25.87	Tupian	Tupi-Guaraní	NA	NA	NA	Guaraní (Mbyá)	'Tupian [tupi1275]'	'Tupi-Guarani [tupi1276]'	'Tupi-Guarani Subgroup I [tupi1277]'	'Tupi-Guarani Subgroup I.A [tupi1282]'	'Mbya Guarani [mbya1239][gun]'	NA	NA	NA	NA	NA	NA	NA	NA	NA	NA	NA	NA	NA	GuaraníMbyá401	Dooley1976Participants
3206	E	main	NA	FALSE	mpj	mart1256	Pacific	125.57	-18.2	Pama-Nyungan	Southwestern Pama-Nyungan	Wati	NA	NA	Wangkajunga	'Pama-Nyungan [pama1250]'	'Desert Nyungic [dese1234]'	'Wati [wati1241]'	'Martuwangkic [mart1257]'	'Warnman-Wangka [warn1245]'	'Martu Wangka [mart1256][mpj]'	NA	NA	NA	NA	NA	NA	NA	NA	NA	NA	NA	NA	Wangkajunga397	Jones2011Grammar
